# Supplementary material for: 2-(4-Isobutyl­phen­yl)-N′-[(3Z)-2-oxoindolin-3-yl­idene]propano­hydrazide
Source: Acta Crystallogr Sect E Struct Rep Online. 2012 Mar 28;68(Pt 4):o1222–3. doi: 10.1107/S160053681201269X (PMC3344156; doi:10.1107/S160053681201269X)
Supplement: Supplementary file 1 [file e-68-o1222-sup1.cif]

##############################################################################
#                                                                            #
# This CIF contains the data in a paper accepted for publication in          #
# Acta Crystallographica Section E. It conforms to the requirements of       #
# Notes for Authors for Acta Crystallographica Section E, and has been       #
# peer reviewed under the auspices of the IUCr Commission on Journals.       #
#                                                                            #
# Full details of the Crystallographic Information File format               #
# are given in the paper "The Crystallographic Information File (CIF):       #
# a New Standard Archive File for Crystallography" by S. R. Hall, F. H.      #
# Allen and I. D. Brown [Acta Cryst. (1991), A47, 655-685].                  #
#                                                                            #
# The current version of the core CIF dictionary is obtainable from          #
# ftp://ftp.iucr.org/pub/cif_core.dic.                                       #
#                                                                            #
# Software is freely available for graphical display of the structure(s)     #
# in this CIF. For information consult the CIF software page                 #
# http://www.iucr.org/resources/cif/software.                                #
#                                                                            #
# This file may be used for bona fide research purposes within the           #
# scientific community so long as proper attribution is given to the journal # 
# article from which it was obtained.                                        #
#                                                                            #
##############################################################################
data_global
_audit_creation_method     'PLATON <TABLE ACC> option'
_journal_date_recd_electronic     2012-03-21
_journal_date_accepted     2012-03-23
_journal_name_full     'Acta Crystallographica, Section E'
_journal_year     2012
_journal_volume     68
_journal_issue      4
_journal_page_first     o1222
_journal_page_last     o1223
_journal_paper_category     QO
_journal_paper_doi     10.1107/S160053681201269X
_journal_coeditor_code     HG5199
_publ_contact_author_name
;
Mehmet Akkurt
;
_publ_contact_author_address
;
     Department of Physics
     Faculty of Sciences
     Erciyes University
     38039 Kayseri
     Turkey
;
_publ_contact_author_email     'akkurt@erciyes.edu.tr'
_publ_contact_author_fax     '+90-352-2076666 extra 33106'
_publ_contact_author_phone     '+90-352-2076666 extra 33106'
_publ_section_title
;\
2-(4-Isobutylphenyl)-<i>N</i>'-[(3<i>Z</i>)-2-oxoindolin-3-ylidene]\
propanohydrazide
;
loop_
    _publ_author_name
    _publ_author_address
    'Shaaban K. Mohamed'
;
Chemistry and Environmental Division,
Manchester Metropolitan University,
Manchester M1 5GD,
England
;
    'Mehmet Akkurt'
;
Department of Physics,
Faculty of Sciences,
Erciyes University,
38039 Kayseri,
Turkey
;
    'Mustafa R. Albayati'
;
Chemistry and Environmental Division,
Manchester Metropolitan University,
Manchester M1 5GD,
England
;
    'Kuldip Singh'
;
Department of Chemistry,
University of Leicester,
Leicester,
England
;
    'Herman Potgieter'
;
School of Research,
Enterprise & Innovation,
Manchester Metropolitan University,
Manchester M1 5GD,
England
;
data_I
_chemical_name_systematic
;
2-(4-Isobutylphenyl)-<i>N</i>'-[(3<i>Z</i>)-2-oxoindolin-3-
ylidene]propanohydrazide
;
_chemical_name_common     ?
_chemical_formula_moiety     'C21 H23 N3 O2'
_chemical_formula_sum     'C21 H23 N3 O2'
_chemical_formula_structural     ?
_chemical_formula_iupac     'C21 H23 N3 O2'
_chemical_formula_weight     349.42
_chemical_melting_point     ?
_symmetry_cell_setting     monoclinic
_symmetry_space_group_name_H-M     'C 2/c'
_symmetry_space_group_name_Hall     '-C 2yc'
loop_
    _symmetry_equiv_pos_site_id
    _symmetry_equiv_pos_as_xyz
    1 x,y,z
    2 -x,y,1/2-z
    3 -x,-y,-z
    4 x,-y,1/2+z
    5 1/2+x,1/2+y,z
    6 1/2-x,1/2+y,1/2-z
    7 1/2-x,1/2-y,-z
    8 1/2+x,1/2-y,1/2+z
_cell_length_a     30.366(14)
_cell_length_b     7.383(3)
_cell_length_c     21.904(10)
_cell_angle_alpha     90
_cell_angle_beta     130.311(8)
_cell_angle_gamma     90
_cell_volume     3745(3)
_cell_formula_units_Z     8
_cell_measurement_reflns_used     654
_cell_measurement_theta_min     2.896
_cell_measurement_theta_max     23.359
_cell_measurement_temperature     150(2)
_cell_special_details
;
;
_exptl_crystal_description     plate
_exptl_crystal_colour     yellow
_exptl_crystal_size_max     0.35
_exptl_crystal_size_mid     0.21
_exptl_crystal_size_min     0.10
_exptl_crystal_size_rad     ?
_exptl_crystal_density_diffrn     1.240
_exptl_crystal_density_meas     ?
_exptl_crystal_density_method     'Not Measured'
_exptl_crystal_F_000     1488
_exptl_absorpt_coefficient_mu     0.081
_exptl_absorpt_correction_type     multi-scan
_exptl_absorpt_process_details     '(SADABS; Sheldrick, 1996)'
_exptl_absorpt_correction_T_min     0.972
_exptl_absorpt_correction_T_max     0.992
_exptl_special_details
;
;
_diffrn_ambient_temperature     150(2)
_diffrn_radiation_type     MoK\a
_diffrn_radiation_wavelength     0.71073
_diffrn_radiation_source     'fine-focus sealed tube'
_diffrn_radiation_monochromator     graphite
_diffrn_measurement_device_type     'Bruker APEX 2000 CCD area-detector'
_diffrn_measurement_method     'phi and omega scans'
_diffrn_detector_area_resol_mean     ?
_diffrn_reflns_number     15933
_diffrn_reflns_av_R_equivalents     0.0957
_diffrn_reflns_av_sigmaI/netI     0.1013
_diffrn_reflns_theta_min     1.76
_diffrn_reflns_theta_max     28.70
_diffrn_reflns_theta_full     25.00
_diffrn_measured_fraction_theta_max     0.930
_diffrn_measured_fraction_theta_full     1.000
_diffrn_reflns_limit_h_min     -40
_diffrn_reflns_limit_h_max     39
_diffrn_reflns_limit_k_min     -9
_diffrn_reflns_limit_k_max     9
_diffrn_reflns_limit_l_min     -29
_diffrn_reflns_limit_l_max     28
_diffrn_reflns_reduction_process
;
;
_diffrn_standards_number     ?
_diffrn_standards_interval_count     ?
_diffrn_standards_interval_time     ?
_diffrn_standards_decay_%     ?
_refine_special_details
;
Refinement on <i>F</i>^2^ for ALL reflections except those flagged by the user
for potential systematic errors. Weighted <i>R</i>-factors <i>wR</i> and all
goodnesses of fit <i>S</i> are based on <i>F</i>^2^, conventional
<i>R</i>-factors <i>R</i> are based on <i>F</i>, with <i>F</i> set to zero for
negative <i>F</i>^2^. The observed criterion of <i>F</i>^2^ > \s(<i>F</i>^2^)
is used only for calculating -<i>R</i>-factor-obs <i>etc</i>. and is not
relevant to the choice of reflections for refinement. <i>R</i>-factors based
on <i>F</i>^2^ are statistically about twice as large as those based on
<i>F</i>, and <i>R</i>-factors based on ALL data will be even larger.
;
_reflns_number_total     4494
_reflns_number_gt     2050
_reflns_threshold_expression     I>2\s(I)
_refine_ls_structure_factor_coef     Fsqd
_refine_ls_matrix_type     full
_refine_ls_R_factor_all     0.1423
_refine_ls_R_factor_gt     0.0666
_refine_ls_wR_factor_gt     0.1511
_refine_ls_wR_factor_ref     0.1816
_refine_ls_goodness_of_fit_ref     0.891
_refine_ls_restrained_S_all     0.891
_refine_ls_number_reflns     4494
_refine_ls_number_parameters     223
_refine_ls_number_restraints     0
_refine_ls_number_constraints     ?
_refine_ls_hydrogen_treatment     constr
_refine_ls_weighting_scheme     calc
_refine_ls_weighting_details
                 'calc w=1/[\s^2^(Fo^2^)+(0.0771P)^2^] where P=(Fo^2^+2Fc^2^)/3'
_atom_sites_solution_hydrogens     geom
_atom_sites_solution_primary     direct
_atom_sites_solution_secondary     difmap
_refine_ls_shift/su_max     0.000
_refine_ls_shift/su_mean     0.000
_refine_diff_density_max     0.599
_refine_diff_density_min     -0.387
_refine_ls_extinction_method     'none'
_refine_ls_abs_structure_details     ?
_refine_ls_abs_structure_Flack     .
loop_
    _atom_type_symbol
    _atom_type_description
    _atom_type_scat_dispersion_real
    _atom_type_scat_dispersion_imag
    _atom_type_scat_source
    C C 0.0033 0.0016 ' International Tables Vol C Tables 4.2.6.8 and 6.1.1.4'
    H H 0.0000 0.0000 ' International Tables Vol C Tables 4.2.6.8 and 6.1.1.4'
    N N 0.0061 0.0033 ' International Tables Vol C Tables 4.2.6.8 and 6.1.1.4'
    O O 0.0106 0.0060 ' International Tables Vol C Tables 4.2.6.8 and 6.1.1.4'
_computing_data_collection     'APEX2 (Bruker, 2005)'
_computing_cell_refinement     'SAINT (Bruker, 2005)'
_computing_data_reduction     'SAINT (Bruker, 2005)'
_computing_structure_solution     'SIR97 (Altomare <i>et al.</i>, 1999)'
_computing_structure_refinement     'SHELXL97 (Sheldrick, 2008)'
_computing_molecular_graphics
                  'ORTEP-3 for Windows (Farrugia, 1997) and PLATON (Spek, 2009)'
_computing_publication_material
                                'WinGX (Farrugia, 1999) and PLATON (Spek, 2009)'
loop_
    _atom_site_type_symbol
    _atom_site_label
    _atom_site_fract_x
    _atom_site_fract_y
    _atom_site_fract_z
    _atom_site_U_iso_or_equiv
    _atom_site_thermal_displace_type
    _atom_site_calc_flag
    _atom_site_refinement_flags
    _atom_site_occupancy
    _atom_site_disorder_assembly
    _atom_site_disorder_group
    O O1 0.27378(8) 0.1979(3) 0.28135(11) 0.0610(8) Uani d . 1.000 . .
    O O2 0.30262(7) -0.3536(2) 0.51498(11) 0.0551(7) Uani d . 1.000 . .
    N N1 0.21763(9) 0.3981(3) 0.28414(12) 0.0513(8) Uani d . 1.000 . .
    N N2 0.26682(8) -0.0134(3) 0.38256(12) 0.0441(7) Uani d . 1.000 . .
    N N3 0.26590(8) -0.1154(3) 0.43261(12) 0.0438(7) Uani d . 1.000 . .
    C C1 0.19248(10) 0.4090(3) 0.31931(14) 0.0449(9) Uani d . 1.000 . .
    C C2 0.16039(11) 0.5488(4) 0.31409(15) 0.0536(9) Uani d . 1.000 . .
    C C3 0.13834(11) 0.5291(4) 0.35241(16) 0.0552(10) Uani d . 1.000 . .
    C C4 0.14805(11) 0.3748(4) 0.39497(16) 0.0518(10) Uani d . 1.000 . .
    C C5 0.18120(10) 0.2344(3) 0.40110(14) 0.0462(8) Uani d . 1.000 . .
    C C6 0.20363(9) 0.2513(3) 0.36274(13) 0.0406(8) Uani d . 1.000 . .
    C C7 0.23936(10) 0.1382(3) 0.35482(14) 0.0426(8) Uani d . 1.000 . .
    C C8 0.24645(11) 0.2419(4) 0.30246(15) 0.0480(9) Uani d . 1.000 . .
    C C9 0.30217(10) -0.2603(3) 0.46825(15) 0.0445(8) Uani d . 1.000 . .
    C C10 0.34176(10) -0.2953(3) 0.45024(15) 0.0469(9) Uani d . 1.000 . .
    C C11 0.36252(12) -0.4915(4) 0.47037(18) 0.0631(11) Uani d . 1.000 . .
    C C12 0.39149(10) -0.1604(3) 0.49514(16) 0.0445(9) Uani d . 1.000 . .
    C C13 0.43620(11) -0.1733(4) 0.57647(16) 0.0511(10) Uani d . 1.000 . .
    C C14 0.48254(11) -0.0548(4) 0.61611(17) 0.0571(10) Uani d . 1.000 . .
    C C15 0.48610(12) 0.0796(4) 0.57581(19) 0.0556(10) Uani d . 1.000 . .
    C C16 0.44102(12) 0.0942(4) 0.49473(19) 0.0583(11) Uani d . 1.000 . .
    C C17 0.39438(12) -0.0220(4) 0.45516(17) 0.0533(10) Uani d . 1.000 . .
    C C18 0.53791(12) 0.2047(4) 0.6173(2) 0.0705(13) Uani d . 1.000 . .
    C C19 0.52905(13) 0.3956(4) 0.63358(19) 0.0679(7) Uani d . 1.000 . .
    C C20 0.58104(12) 0.5126(4) 0.66581(18) 0.0679(7) Uani d . 1.000 . .
    C C21 0.51718(12) 0.3939(4) 0.68999(18) 0.0679(7) Uani d . 1.000 . .
    H H1 0.21500 0.48110 0.25440 0.0620 Uiso c R 1.000 . .
    H H2 0.15370 0.65350 0.28560 0.0640 Uiso c R 1.000 . .
    H H3 0.11640 0.62220 0.34950 0.0660 Uiso c R 1.000 . .
    H H3A 0.24300 -0.08990 0.44180 0.0530 Uiso c R 1.000 . .
    H H4 0.13230 0.36450 0.41980 0.0620 Uiso c R 1.000 . .
    H H5 0.18820 0.13090 0.43040 0.0550 Uiso c R 1.000 . .
    H H10 0.31960 -0.27740 0.39270 0.0560 Uiso c R 1.000 . .
    H H11A 0.38740 -0.51360 0.45840 0.0950 Uiso c R 1.000 . .
    H H11B 0.32980 -0.57130 0.43910 0.0950 Uiso c R 1.000 . .
    H H11C 0.38340 -0.51290 0.52630 0.0950 Uiso c R 1.000 . .
    H H13 0.43530 -0.26330 0.60530 0.0610 Uiso c R 1.000 . .
    H H14 0.51190 -0.06620 0.67120 0.0690 Uiso c R 1.000 . .
    H H16 0.44200 0.18430 0.46600 0.0700 Uiso c R 1.000 . .
    H H17 0.36430 -0.00710 0.40050 0.0640 Uiso c R 1.000 . .
    H H18A 0.54900 0.21270 0.58470 0.0850 Uiso c R 1.000 . .
    H H18B 0.56990 0.15020 0.66790 0.0850 Uiso c R 1.000 . .
    H H19 0.49540 0.44780 0.58270 0.0810 Uiso c R 1.000 . .
    H H20A 0.58750 0.51340 0.62830 0.1020 Uiso c R 1.000 . .
    H H20B 0.61440 0.46460 0.71610 0.1020 Uiso c R 1.000 . .
    H H20C 0.57410 0.63400 0.67350 0.1020 Uiso c R 1.000 . .
    H H21A 0.48390 0.32030 0.66820 0.1020 Uiso c R 1.000 . .
    H H21B 0.51010 0.51530 0.69750 0.1020 Uiso c R 1.000 . .
    H H21C 0.54990 0.34500 0.74060 0.1020 Uiso c R 1.000 . .
loop_
    _atom_site_aniso_label
    _atom_site_aniso_U_11
    _atom_site_aniso_U_22
    _atom_site_aniso_U_33
    _atom_site_aniso_U_12
    _atom_site_aniso_U_13
    _atom_site_aniso_U_23
    O1 0.0792(14) 0.0562(13) 0.0671(13) 0.0042(10) 0.0561(12) -0.0018(10)
    O2 0.0503(11) 0.0447(11) 0.0692(13) 0.0100(8) 0.0381(10) 0.0125(10)
    N1 0.0603(14) 0.0449(14) 0.0494(13) 0.0086(11) 0.0358(12) 0.0091(11)
    N2 0.0440(12) 0.0377(13) 0.0491(12) 0.0025(10) 0.0294(11) -0.0028(10)
    N3 0.0415(12) 0.0376(12) 0.0540(13) 0.0078(9) 0.0316(11) 0.0026(10)
    C1 0.0454(15) 0.0418(16) 0.0387(14) 0.0060(12) 0.0232(13) -0.0001(12)
    C2 0.0568(16) 0.0387(16) 0.0482(16) 0.0117(13) 0.0263(14) 0.0041(13)
    C3 0.0562(17) 0.0466(17) 0.0532(16) 0.0140(13) 0.0311(15) -0.0016(14)
    C4 0.0547(16) 0.0478(17) 0.0545(17) 0.0088(13) 0.0360(14) -0.0005(14)
    C5 0.0448(14) 0.0406(15) 0.0456(14) 0.0058(12) 0.0258(13) -0.0013(12)
    C6 0.0394(13) 0.0342(14) 0.0396(13) 0.0044(11) 0.0217(12) -0.0016(11)
    C7 0.0417(14) 0.0358(14) 0.0417(14) 0.0020(11) 0.0231(12) -0.0029(11)
    C8 0.0532(16) 0.0434(16) 0.0435(14) 0.0009(13) 0.0295(14) -0.0058(13)
    C9 0.0387(14) 0.0336(14) 0.0517(15) 0.0017(11) 0.0250(13) -0.0039(13)
    C10 0.0461(15) 0.0420(16) 0.0503(15) 0.0079(12) 0.0302(13) -0.0044(12)
    C11 0.0606(18) 0.0435(18) 0.081(2) 0.0089(14) 0.0439(17) -0.0083(15)
    C12 0.0421(14) 0.0431(16) 0.0563(16) 0.0105(12) 0.0354(14) -0.0026(13)
    C13 0.0471(15) 0.0458(17) 0.0614(18) 0.0061(13) 0.0356(15) 0.0005(14)
    C14 0.0444(16) 0.0588(19) 0.0588(17) 0.0081(14) 0.0292(15) -0.0030(15)
    C15 0.0484(16) 0.0472(18) 0.079(2) 0.0078(13) 0.0447(17) -0.0033(15)
    C16 0.0610(18) 0.0468(18) 0.081(2) 0.0095(14) 0.0522(18) 0.0074(16)
    C17 0.0545(17) 0.0521(18) 0.0603(17) 0.0114(14) 0.0403(15) 0.0012(15)
    C18 0.0526(17) 0.058(2) 0.104(3) 0.0077(15) 0.0520(19) -0.0014(18)
    C19 0.0653(11) 0.0599(12) 0.0753(12) 0.0005(9) 0.0441(10) 0.0013(10)
    C20 0.0653(11) 0.0599(12) 0.0753(12) 0.0005(9) 0.0441(10) 0.0013(10)
    C21 0.0653(11) 0.0599(12) 0.0753(12) 0.0005(9) 0.0441(10) 0.0013(10)
_geom_special_details
;
Bond distances, angles <i>etc</i>. have been calculated using the rounded
fractional coordinates. All su's are estimated from the variances of the
(full) variance-covariance matrix. The cell e.s.d.'s are taken into account in
the estimation of distances, angles and torsion angles
;
loop_
    _geom_bond_atom_site_label_1
    _geom_bond_atom_site_label_2
    _geom_bond_site_symmetry_1
    _geom_bond_site_symmetry_2
    _geom_bond_distance
    _geom_bond_publ_flag
    O1 C8 . . 1.227(5) no
    O2 C9 . . 1.227(4) no
    N1 C1 . . 1.394(5) no
    N1 C8 . . 1.343(4) no
    N2 N3 . . 1.345(3) no
    N2 C7 . . 1.289(3) no
    N3 C9 . . 1.362(4) no
    N1 H1 . . 0.8600 no
    N3 H3A . . 0.8600 no
    C1 C6 . . 1.399(3) no
    C1 C2 . . 1.373(5) no
    C2 C3 . . 1.379(5) no
    C3 C4 . . 1.378(4) no
    C4 C5 . . 1.390(5) no
    C5 C6 . . 1.388(5) no
    C6 C7 . . 1.466(4) no
    C7 C8 . . 1.506(4) no
    C9 C10 . . 1.510(5) no
    C10 C12 . . 1.523(4) no
    C10 C11 . . 1.527(4) no
    C12 C13 . . 1.377(4) no
    C12 C17 . . 1.385(4) no
    C13 C14 . . 1.385(5) no
    C14 C15 . . 1.378(5) no
    C15 C18 . . 1.518(5) no
    C15 C16 . . 1.376(5) no
    C16 C17 . . 1.380(5) no
    C18 C19 . . 1.520(5) no
    C19 C21 . . 1.494(6) no
    C19 C20 . . 1.515(6) no
    C2 H2 . . 0.9300 no
    C3 H3 . . 0.9300 no
    C4 H4 . . 0.9300 no
    C5 H5 . . 0.9300 no
    C10 H10 . . 0.9800 no
    C11 H11A . . 0.9600 no
    C11 H11B . . 0.9600 no
    C11 H11C . . 0.9600 no
    C13 H13 . . 0.9300 no
    C14 H14 . . 0.9300 no
    C16 H16 . . 0.9300 no
    C17 H17 . . 0.9300 no
    C18 H18A . . 0.9700 no
    C18 H18B . . 0.9700 no
    C19 H19 . . 0.9800 no
    C20 H20A . . 0.9600 no
    C20 H20B . . 0.9600 no
    C20 H20C . . 0.9600 no
    C21 H21A . . 0.9600 no
    C21 H21B . . 0.9600 no
    C21 H21C . . 0.9600 no
loop_
    _geom_angle_atom_site_label_1
    _geom_angle_atom_site_label_2
    _geom_angle_atom_site_label_3
    _geom_angle_site_symmetry_1
    _geom_angle_site_symmetry_2
    _geom_angle_site_symmetry_3
    _geom_angle
    _geom_angle_publ_flag
    C1 N1 C8 . . . 111.6(2) no
    N3 N2 C7 . . . 121.5(3) no
    N2 N3 C9 . . . 118.1(3) no
    C8 N1 H1 . . . 124.00 no
    C1 N1 H1 . . . 124.00 no
    C9 N3 H3A . . . 121.00 no
    N2 N3 H3A . . . 121.00 no
    N1 C1 C2 . . . 127.6(2) no
    C2 C1 C6 . . . 121.9(3) no
    N1 C1 C6 . . . 110.5(2) no
    C1 C2 C3 . . . 117.9(3) no
    C2 C3 C4 . . . 121.6(3) no
    C3 C4 C5 . . . 120.5(3) no
    C4 C5 C6 . . . 118.9(2) no
    C1 C6 C7 . . . 105.4(3) no
    C5 C6 C7 . . . 135.3(2) no
    C1 C6 C5 . . . 119.3(3) no
    N2 C7 C8 . . . 115.7(3) no
    C6 C7 C8 . . . 106.4(2) no
    N2 C7 C6 . . . 137.9(3) no
    O1 C8 N1 . . . 125.7(3) no
    O1 C8 C7 . . . 128.1(3) no
    N1 C8 C7 . . . 106.1(3) no
    O2 C9 N3 . . . 119.2(3) no
    N3 C9 C10 . . . 118.0(2) no
    O2 C9 C10 . . . 122.7(2) no
    C9 C10 C11 . . . 109.7(3) no
    C9 C10 C12 . . . 110.1(2) no
    C11 C10 C12 . . . 112.5(3) no
    C13 C12 C17 . . . 117.2(3) no
    C10 C12 C13 . . . 121.8(3) no
    C10 C12 C17 . . . 121.1(2) no
    C12 C13 C14 . . . 121.3(3) no
    C13 C14 C15 . . . 121.5(3) no
    C14 C15 C16 . . . 117.3(3) no
    C14 C15 C18 . . . 122.4(3) no
    C16 C15 C18 . . . 120.4(3) no
    C15 C16 C17 . . . 121.4(3) no
    C12 C17 C16 . . . 121.4(3) no
    C15 C18 C19 . . . 115.6(4) no
    C18 C19 C21 . . . 111.1(3) no
    C20 C19 C21 . . . 110.8(3) no
    C18 C19 C20 . . . 110.4(4) no
    C1 C2 H2 . . . 121.00 no
    C3 C2 H2 . . . 121.00 no
    C2 C3 H3 . . . 119.00 no
    C4 C3 H3 . . . 119.00 no
    C3 C4 H4 . . . 120.00 no
    C5 C4 H4 . . . 120.00 no
    C4 C5 H5 . . . 121.00 no
    C6 C5 H5 . . . 121.00 no
    C9 C10 H10 . . . 108.00 no
    C11 C10 H10 . . . 108.00 no
    C12 C10 H10 . . . 108.00 no
    C10 C11 H11A . . . 109.00 no
    C10 C11 H11B . . . 109.00 no
    C10 C11 H11C . . . 109.00 no
    H11A C11 H11B . . . 110.00 no
    H11A C11 H11C . . . 109.00 no
    H11B C11 H11C . . . 109.00 no
    C12 C13 H13 . . . 119.00 no
    C14 C13 H13 . . . 119.00 no
    C13 C14 H14 . . . 119.00 no
    C15 C14 H14 . . . 119.00 no
    C15 C16 H16 . . . 119.00 no
    C17 C16 H16 . . . 119.00 no
    C12 C17 H17 . . . 119.00 no
    C16 C17 H17 . . . 119.00 no
    C15 C18 H18A . . . 108.00 no
    C15 C18 H18B . . . 108.00 no
    C19 C18 H18A . . . 108.00 no
    C19 C18 H18B . . . 108.00 no
    H18A C18 H18B . . . 107.00 no
    C18 C19 H19 . . . 108.00 no
    C20 C19 H19 . . . 108.00 no
    C21 C19 H19 . . . 108.00 no
    C19 C20 H20A . . . 109.00 no
    C19 C20 H20B . . . 109.00 no
    C19 C20 H20C . . . 109.00 no
    H20A C20 H20B . . . 110.00 no
    H20A C20 H20C . . . 110.00 no
    H20B C20 H20C . . . 109.00 no
    C19 C21 H21A . . . 109.00 no
    C19 C21 H21B . . . 110.00 no
    C19 C21 H21C . . . 110.00 no
    H21A C21 H21B . . . 109.00 no
    H21A C21 H21C . . . 109.00 no
    H21B C21 H21C . . . 109.00 no
loop_
    _geom_torsion_atom_site_label_1
    _geom_torsion_atom_site_label_2
    _geom_torsion_atom_site_label_3
    _geom_torsion_atom_site_label_4
    _geom_torsion_site_symmetry_1
    _geom_torsion_site_symmetry_2
    _geom_torsion_site_symmetry_3
    _geom_torsion_site_symmetry_4
    _geom_torsion
    _geom_torsion_publ_flag
    C1 N1 C8 C7 . . . . 0.3(3) no
    C8 N1 C1 C2 . . . . 179.5(3) no
    C8 N1 C1 C6 . . . . -1.1(3) no
    C1 N1 C8 O1 . . . . -178.2(3) no
    N3 N2 C7 C8 . . . . 177.3(2) no
    C7 N2 N3 C9 . . . . -171.0(2) no
    N3 N2 C7 C6 . . . . 1.7(5) no
    N2 N3 C9 C10 . . . . 0.9(3) no
    N2 N3 C9 O2 . . . . 179.0(2) no
    N1 C1 C6 C7 . . . . 1.4(3) no
    C2 C1 C6 C5 . . . . 0.7(4) no
    C2 C1 C6 C7 . . . . -179.2(2) no
    N1 C1 C6 C5 . . . . -178.8(2) no
    C6 C1 C2 C3 . . . . -0.9(4) no
    N1 C1 C2 C3 . . . . 178.5(3) no
    C1 C2 C3 C4 . . . . 0.2(4) no
    C2 C3 C4 C5 . . . . 0.7(5) no
    C3 C4 C5 C6 . . . . -0.9(4) no
    C4 C5 C6 C7 . . . . -180.0(3) no
    C4 C5 C6 C1 . . . . 0.2(4) no
    C1 C6 C7 C8 . . . . -1.2(3) no
    C5 C6 C7 C8 . . . . 179.1(3) no
    C5 C6 C7 N2 . . . . -5.1(6) no
    C1 C6 C7 N2 . . . . 174.7(3) no
    N2 C7 C8 N1 . . . . -176.4(2) no
    C6 C7 C8 O1 . . . . 179.0(3) no
    C6 C7 C8 N1 . . . . 0.5(3) no
    N2 C7 C8 O1 . . . . 2.1(4) no
    O2 C9 C10 C11 . . . . 21.8(3) no
    O2 C9 C10 C12 . . . . -102.5(3) no
    N3 C9 C10 C11 . . . . -160.3(2) no
    N3 C9 C10 C12 . . . . 75.4(3) no
    C9 C10 C12 C13 . . . . 73.9(4) no
    C9 C10 C12 C17 . . . . -108.0(3) no
    C11 C10 C12 C13 . . . . -48.8(4) no
    C11 C10 C12 C17 . . . . 129.4(3) no
    C10 C12 C13 C14 . . . . 177.0(3) no
    C17 C12 C13 C14 . . . . -1.2(5) no
    C10 C12 C17 C16 . . . . -176.1(3) no
    C13 C12 C17 C16 . . . . 2.1(5) no
    C12 C13 C14 C15 . . . . -0.6(6) no
    C13 C14 C15 C16 . . . . 1.5(6) no
    C13 C14 C15 C18 . . . . -176.8(4) no
    C14 C15 C16 C17 . . . . -0.6(6) no
    C18 C15 C16 C17 . . . . 177.7(4) no
    C14 C15 C18 C19 . . . . -104.2(4) no
    C16 C15 C18 C19 . . . . 77.6(5) no
    C15 C16 C17 C12 . . . . -1.2(6) no
    C15 C18 C19 C20 . . . . -173.2(3) no
    C15 C18 C19 C21 . . . . 63.4(4) no
loop_
    _geom_hbond_atom_site_label_D
    _geom_hbond_atom_site_label_H
    _geom_hbond_atom_site_label_A
    _geom_hbond_site_symmetry_A
    _geom_hbond_distance_DH
    _geom_hbond_distance_HA
    _geom_hbond_distance_DA
    _geom_hbond_angle_DHA
    _geom_hbond_publ_flag
    N1 H1 O1 6_555 0.86 1.91 2.740(4) 163 yes
    N3 H3A O2 7_546 0.86 2.16 2.965(4) 155 yes
    C5 H5 O2 7_546 0.93 2.30 3.218(3) 172 yes
    C11 H11B Cg1 1_545 0.96 2.77 3.703(4) 164 yes
_iucr_refine_instructions_details
;
;
