# Supplementary material for: 2-(4-Isobutyl­phen­yl)-N′-[(3Z)-2-oxoindolin-3-yl­idene]propano­hydrazide
Source: Acta Crystallogr Sect E Struct Rep Online. 2012 Mar 28;68(Pt 4):o1222–3. doi: 10.1107/S160053681201269X (PMC3344156; doi:10.1107/S160053681201269X)
Supplement: Supplementary file 2 [file e-68-o1222-Isup2.hkl]

# 
# h,k,l, Fc-squared, Fo-squared, sigma(Fo-squared) and status flag 
# 
data_I
_shelx_title ' SS-84      C2/c         R = 0.05' 
_shelx_refln_list_code          4 
_shelx_F_calc_maximum      343.34 
_exptl_crystal_F_000      1488.00 
_reflns_d_resolution_high  0.7399 
 
loop_ 
 _symmetry_equiv_pos_as_xyz 
 'x, y, z' 
 '-x, y, -z+1/2' 
 'x+1/2, y+1/2, z' 
 '-x+1/2, y+1/2, -z+1/2' 
 '-x, -y, -z' 
 'x, -y, z-1/2' 
 '-x+1/2, -y+1/2, -z' 
 'x+1/2, -y+1/2, z-1/2' 
 
_cell_length_a    30.3660 
_cell_length_b     7.3830 
_cell_length_c    21.9040 
_cell_angle_alpha  90.000 
_cell_angle_beta  130.311 
_cell_angle_gamma  90.000 
 
_shelx_F_squared_multiplier     1.000 
 
loop_ 
 _refln_index_h 
 _refln_index_k 
 _refln_index_l 
 _refln_F_squared_calc 
 _refln_F_squared_meas 
 _refln_F_squared_sigma 
 _refln_observed_status 
   2   0   0    38347.70    35584.83   2147.84 o 
   4   0   0    36289.91    35957.84    502.20 o 
   6   0   0      257.49      276.29     29.88 o 
   8   0   0     1894.43     1719.71     68.84 o 
  10   0   0      108.30      121.79     23.14 o 
  12   0   0      177.27      240.91     39.61 o 
  14   0   0      180.10      126.65     26.93 o 
  16   0   0       29.10       33.87     25.56 o 
  18   0   0      697.42      720.89     76.73 o 
  20   0   0      297.42      280.89     53.87 o 
  22   0   0      522.68      497.72     83.47 o 
  24   0   0     1203.03     1362.35    202.00 o 
  26   0   0       88.61      246.27    103.31 o 
  28   0   0      178.13      215.84     95.93 o 
  30   0   0       86.49      104.23     94.08 o 
   1   1   0    13585.87    14008.33    309.62 o 
   3   1   0     7971.54     7784.89    230.24 o 
   5   1   0     2800.66     2884.71     53.83 o 
   7   1   0      596.88      584.57     27.71 o 
   9   1   0     3317.29     3480.81    131.90 o 
  11   1   0     5500.25     5112.57     98.04 o 
  13   1   0     2175.57     2460.53     74.20 o 
  15   1   0      876.78      758.63     53.05 o 
  17   1   0     1217.22     1244.66     68.62 o 
  19   1   0      405.95      543.30     52.48 o 
  21   1   0       36.54       56.76     31.70 o 
  23   1   0      373.42      450.06     77.22 o 
  25   1   0      242.46      284.58     55.99 o 
  27   1   0        8.56       19.75     36.37 o 
  29   1   0       18.22       54.64     46.95 o 
   0   2   0     1618.04     1177.57    434.23 o 
   2   2   0    16834.04    18288.37    395.10 o 
   4   2   0     7007.94     6851.13    105.56 o 
   6   2   0       42.57       54.38      8.30 o 
   8   2   0    16205.56    19444.61    383.42 o 
  10   2   0        5.27       10.98      8.96 o 
  12   2   0      646.06      586.18     33.05 o 
  14   2   0     1349.90     1300.08     60.77 o 
  16   2   0      479.44      487.11     45.77 o 
  18   2   0        6.07       25.48     23.73 o 
  20   2   0      552.78      595.66     68.17 o 
  22   2   0      274.54      316.64     52.66 o 
  24   2   0      257.26      294.74     55.27 o 
  26   2   0       46.59       56.20     27.47 o 
  28   2   0       39.22       73.71     37.46 o 
  30   2   0        1.70       46.12     48.89 o 
   1   3   0      873.63     1028.49     49.64 o 
   3   3   0     1009.21      988.58     45.58 o 
   5   3   0     8598.78     9497.86    137.61 o 
   7   3   0     1392.13     1481.53     66.93 o 
   9   3   0       21.31        5.59     12.24 o 
  11   3   0     1265.44     1236.88     85.61 o 
  13   3   0      132.10       87.60     29.80 o 
  15   3   0      173.68      169.30     37.33 o 
  17   3   0       13.62       11.11     31.95 o 
  19   3   0       43.20       49.54     26.93 o 
  21   3   0       53.99       50.55     30.38 o 
  23   3   0      211.80      236.48     46.75 o 
  25   3   0       94.93      143.15     40.18 o 
  27   3   0      208.26      285.11     54.11 o 
  29   3   0        9.11       72.76     46.47 o 
   0   4   0       47.40       46.38     23.82 o 
   2   4   0      944.86      973.58     56.00 o 
   4   4   0     3367.46     3912.61    123.47 o 
   6   4   0        9.72        9.59     12.02 o 
   8   4   0        5.79        2.55     14.94 o 
  10   4   0        0.20       11.59     18.30 o 
  12   4   0       40.70       35.21     23.13 o 
  14   4   0        0.36      -22.65     20.43 o 
  16   4   0        7.47       30.68     27.91 o 
  18   4   0      196.20      149.60     43.08 o 
  20   4   0        9.34       19.61     33.23 o 
  22   4   0       44.08       62.77     38.17 o 
  24   4   0      197.18      208.92     50.51 o 
  26   4   0        2.98       36.38     37.93 o 
   1   5   0       37.64       47.20     19.81 o 
   3   5   0     2143.89     2153.39     92.01 o 
   5   5   0      154.59      163.40     36.90 o 
   7   5   0       40.01       29.10     25.17 o 
   9   5   0      699.26      570.77     62.36 o 
  11   5   0      477.90      503.34     63.96 o 
  13   5   0      217.05      206.04     45.22 o 
  15   5   0      507.43      470.30     66.49 o 
  17   5   0       18.69      -19.38     30.87 o 
  19   5   0       19.62       64.87     52.06 o 
  21   5   0       22.36       91.93     44.73 o 
  23   5   0        0.38       52.02     36.18 o 
  25   5   0        0.06      165.87    133.80 o 
   0   6   0      178.22      228.29     50.09 o 
   2   6   0       59.53       49.33     30.28 o 
   4   6   0     2462.24     2370.72    138.87 o 
   6   6   0     1364.21     1677.60    118.03 o 
   8   6   0      595.25      633.27     77.33 o 
  10   6   0      335.39      236.50     50.46 o 
  12   6   0       10.21        3.32     27.89 o 
  14   6   0        7.84        6.46     28.49 o 
  16   6   0       11.77       22.81     32.53 o 
  18   6   0       71.02       92.12     36.12 o 
  20   6   0       11.61      -15.60     31.55 o 
  22   6   0       75.60      128.04     48.03 o 
  24   6   0       13.31       37.82     68.26 o 
   1   7   0      157.30      143.45     49.96 o 
   3   7   0      158.55      210.84     50.70 o 
   5   7   0      416.35      444.74     70.98 o 
   7   7   0      100.57      116.70     45.52 o 
   9   7   0        6.14       33.48     33.58 o 
  11   7   0        1.06       -0.86     36.86 o 
  13   7   0        1.67       10.62     32.04 o 
  15   7   0      118.09      111.29     39.47 o 
  17   7   0       41.69       77.15     44.46 o 
  19   7   0       45.24      -17.75     39.03 o 
  21   7   0       10.15      -49.81     62.72 o 
   0   8   0     1005.60     1005.39    220.45 o 
   2   8   0     1094.96     1126.45    177.40 o 
   4   8   0      102.61       56.93     46.37 o 
   6   8   0      175.10      242.73     66.80 o 
   8   8   0       30.29       70.28     43.65 o 
  10   8   0       17.23       65.11     38.79 o 
  12   8   0       33.73       60.16     41.90 o 
  14   8   0        0.09       45.84     43.50 o 
  16   8   0       53.44      112.84     59.13 o 
  18   8   0      234.57      376.33    114.37 o 
   1   9   0      167.04      198.49     95.93 o 
   3   9   0        0.09       24.97     69.30 o 
   5   9   0       13.50       41.79     76.01 o 
   7   9   0      203.24      252.68    106.96 o 
   9   9   0       74.55       77.80     83.78 o 
  11   9   0       90.65       60.14     56.37 o 
  13   9   0        6.34       34.13    114.37 o 
 -31   1   1      175.10      332.05     82.09 o 
 -29   1   1      282.59      451.75     84.46 o 
 -27   1   1      161.25      149.82     42.94 o 
 -25   1   1      836.37      931.34     88.75 o 
 -23   1   1       11.14       -4.71     25.02 o 
 -21   1   1        4.34       -6.94     22.24 o 
 -19   1   1        9.25        7.90     15.65 o 
 -17   1   1        3.21        6.76     12.52 o 
 -15   1   1        8.51        7.77     12.85 o 
 -13   1   1     1303.54     1477.95     56.52 o 
 -11   1   1     1267.89     1232.34     47.96 o 
  -9   1   1      189.03      192.10     17.01 o 
  -7   1   1     1270.07     1137.90     36.28 o 
  -5   1   1    11952.78    10857.84    680.01 o 
  -3   1   1    10958.35    11442.82    331.02 o 
  -1   1   1      997.94      881.85     77.76 o 
   1   1   1    25681.79    28358.88    670.86 o 
   3   1   1     1474.04     1575.42     39.07 o 
   5   1   1    16143.79    16436.91    220.21 o 
   7   1   1      523.98      462.25     28.00 o 
   9   1   1       23.42       21.66     11.66 o 
  11   1   1     1176.49     1166.96     55.13 o 
  13   1   1      748.25      820.14     50.84 o 
  15   1   1       69.02       74.17     20.13 o 
  17   1   1      436.79      441.22     43.42 o 
  19   1   1      231.11      278.30     45.15 o 
  21   1   1      563.57      673.49     72.88 o 
  23   1   1      333.02      434.54     59.10 o 
  25   1   1       27.90       38.28     39.79 o 
  27   1   1       24.30      134.60     53.13 o 
  29   1   1       30.74       41.65     41.03 o 
 -30   2   1      133.57      282.32     80.23 o 
 -28   2   1       92.80       78.77     37.54 o 
 -26   2   1      219.75      243.80     49.71 o 
 -24   2   1       56.83       75.52     33.48 o 
 -22   2   1      189.42      131.12     37.01 o 
 -20   2   1      373.91      379.04     53.64 o 
 -18   2   1      559.28      576.86     52.47 o 
 -16   2   1     3767.53     3872.89    120.58 o 
 -14   2   1      217.97      162.32     23.56 o 
 -12   2   1       60.47       55.16     12.88 o 
 -10   2   1      323.36      404.15     25.34 o 
  -8   2   1      221.76      221.38     17.55 o 
  -6   2   1     1206.26     1394.44     41.92 o 
  -4   2   1     9249.92    10387.39    133.53 o 
  -2   2   1     2338.93     1235.48    427.77 o 
   0   2   1     1667.44     1512.63     53.70 o 
   2   2   1     6971.13     6998.69    160.14 o 
   4   2   1      599.15      616.11     33.62 o 
   6   2   1     5332.67     6003.60    153.10 o 
   8   2   1     7785.14     9444.04    272.57 o 
  10   2   1     2253.08     2136.53     67.43 o 
  12   2   1     1983.56     1772.09     67.71 o 
  14   2   1     1810.00     1930.17     86.35 o 
  16   2   1     2482.32     2389.54    130.65 o 
  18   2   1      320.44      305.60     49.58 o 
  20   2   1        1.90       21.53     26.51 o 
  22   2   1       79.75       95.54     36.92 o 
  24   2   1       10.99       31.02     27.79 o 
  26   2   1        9.40       23.16     31.29 o 
  28   2   1        4.99       -0.89     39.64 o 
 -29   3   1       21.08       52.52     48.84 o 
 -27   3   1      190.73      222.39     51.11 o 
 -25   3   1       63.09       58.13     34.33 o 
 -23   3   1       26.60        8.29     30.48 o 
 -21   3   1      234.76      258.49     49.18 o 
 -19   3   1      220.56      219.27     44.39 o 
 -17   3   1       71.13       95.60     28.78 o 
 -15   3   1       44.01       73.96     28.94 o 
 -13   3   1       78.95      100.77     22.30 o 
 -11   3   1     3276.02     3386.41    102.97 o 
  -9   3   1     2130.89     2173.43     57.76 o 
  -7   3   1       58.25       71.21     13.22 o 
  -5   3   1      959.06      842.21     47.82 o 
  -3   3   1     5761.82     5867.25    127.19 o 
  -1   3   1      161.26      129.42     19.42 o 
   1   3   1     1218.81     1229.55     66.27 o 
   3   3   1      735.28      826.55     59.77 o 
   5   3   1     2035.74     2035.41     77.08 o 
   7   3   1     4538.09     5177.08    118.88 o 
   9   3   1     5119.90     5556.85    138.96 o 
  11   3   1       20.33       33.54     22.73 o 
  13   3   1     1425.03     1428.73     96.53 o 
  15   3   1      142.80      138.74     36.58 o 
  17   3   1       62.23       62.27     31.82 o 
  19   3   1       23.92       35.13     27.75 o 
  21   3   1       91.12       93.41     37.03 o 
  23   3   1       12.20       46.23     45.40 o 
  25   3   1       33.82       79.98     45.74 o 
  27   3   1        4.93       29.81     34.75 o 
 -28   4   1       16.06       51.40     53.40 o 
 -26   4   1        7.84       25.42     55.53 o 
 -24   4   1        0.96       -7.53     35.44 o 
 -22   4   1       23.07       17.76     31.01 o 
 -20   4   1        4.22       -9.01     29.29 o 
 -18   4   1      565.23      517.80     64.63 o 
 -16   4   1       14.38       28.30     24.64 o 
 -14   4   1       88.15       58.36     28.60 o 
 -12   4   1      118.64       79.18     27.21 o 
 -10   4   1      251.72      258.10     33.12 o 
  -8   4   1        4.63       15.76     10.89 o 
  -6   4   1      980.49      946.23     52.57 o 
  -4   4   1    10219.24    11974.34    291.64 o 
  -2   4   1     5970.81     5253.50    939.78 o 
   0   4   1     1227.00     1120.74     58.77 o 
   2   4   1     4285.32     4452.12    143.28 o 
   4   4   1      830.41      947.49     52.64 o 
   6   4   1     4215.74     4246.11    215.22 o 
   8   4   1      158.84      137.48     33.24 o 
  10   4   1      107.55       91.08     30.14 o 
  12   4   1        5.07       -5.83     24.54 o 
  14   4   1      508.32      607.19     70.08 o 
  16   4   1      202.96      214.30     43.48 o 
  18   4   1        5.20        3.20     27.12 o 
  20   4   1       35.36       55.27     31.30 o 
  22   4   1       30.67       40.99     30.23 o 
  24   4   1       77.06      167.82     46.45 o 
  26   4   1      107.06      109.33     43.72 o 
 -25   5   1        0.03        4.15     55.01 o 
 -23   5   1        5.44       22.53     36.46 o 
 -21   5   1       55.19       96.35     35.72 o 
 -19   5   1       72.73       99.45     42.47 o 
 -17   5   1      113.71      132.69     38.94 o 
 -15   5   1        5.42       11.94     28.27 o 
 -13   5   1      460.76      572.98     67.58 o 
 -11   5   1      625.53      624.63     67.21 o 
  -9   5   1      969.95      971.22     83.20 o 
  -7   5   1      482.56      435.17     50.34 o 
  -5   5   1     1080.43     1027.00     99.01 o 
  -3   5   1       91.29      122.23     26.57 o 
  -1   5   1        0.01        4.30     18.05 o 
   1   5   1      435.51      421.09     41.21 o 
   3   5   1        2.02       -2.98     21.32 o 
   5   5   1       48.82       65.91     31.36 o 
   7   5   1     1565.08     1341.14    159.49 o 
   9   5   1     1669.89     1664.31    131.00 o 
  11   5   1        9.89       17.66     25.08 o 
  13   5   1      617.73      763.99     80.48 o 
  15   5   1      562.90      408.15     64.07 o 
  17   5   1        1.06       27.20     32.61 o 
  19   5   1        8.13        3.92     25.36 o 
  21   5   1        9.20       29.58     37.08 o 
  23   5   1        3.67       40.07     39.08 o 
  25   5   1        2.80       40.58     72.87 o 
 -24   6   1        0.01       34.13     65.49 o 
 -22   6   1        0.29       -5.55     37.07 o 
 -20   6   1       16.76        4.92     30.40 o 
 -18   6   1        1.68       21.77     30.65 o 
 -16   6   1       41.29       85.84     33.94 o 
 -14   6   1       53.60       24.31     32.55 o 
 -12   6   1      288.24      274.28     54.17 o 
 -10   6   1       36.33       29.08     32.89 o 
  -8   6   1      254.22      284.89     60.44 o 
  -6   6   1      639.38      575.02     69.81 o 
  -4   6   1       12.78       20.05     24.68 o 
  -2   6   1      138.68      117.64     27.80 o 
   0   6   1      828.02      882.85     72.63 o 
   2   6   1     2801.10     2810.81    152.14 o 
   4   6   1      414.58      392.93     60.07 o 
   6   6   1       59.37       64.16     35.53 o 
   8   6   1      252.25      201.65     48.90 o 
  10   6   1       39.51       22.46     30.79 o 
  12   6   1       77.18       14.77     34.65 o 
  14   6   1      589.88      489.93     66.69 o 
  16   6   1      193.79      138.15     41.33 o 
  18   6   1       65.25      104.61     38.59 o 
  20   6   1        0.01       33.83     70.87 o 
  22   6   1        1.02      -34.46     38.33 o 
 -21   7   1      129.49      217.28    172.95 o 
 -19   7   1        4.90        6.71     38.23 o 
 -17   7   1       32.85       68.75     39.04 o 
 -15   7   1        2.70       19.78     36.07 o 
 -13   7   1       22.53        6.15     32.84 o 
 -11   7   1       79.97      145.95     56.91 o 
  -9   7   1       72.18       37.96     39.41 o 
  -7   7   1       15.15        8.81     34.24 o 
  -5   7   1      386.62      375.67     66.16 o 
  -3   7   1        1.49       -2.45     32.53 o 
  -1   7   1     2623.02     2804.11    193.46 o 
   1   7   1        3.74       26.77     50.29 o 
   3   7   1     1334.66     1508.46    126.59 o 
   5   7   1     1482.15     1441.61    119.76 o 
   7   7   1      133.27      191.64     55.70 o 
   9   7   1       15.60       36.94     38.12 o 
  11   7   1        0.25       -9.79     31.71 o 
  13   7   1       98.67      141.15     43.61 o 
  15   7   1      106.45      142.23     46.33 o 
  17   7   1       30.62       57.63     41.75 o 
  19   7   1       41.44      108.13     48.08 o 
 -18   8   1        0.03        5.53     68.26 o 
 -16   8   1        0.51       20.92     43.35 o 
 -14   8   1      184.95      222.72     53.53 o 
 -12   8   1       55.68       65.07     44.35 o 
 -10   8   1        4.48       67.50     44.08 o 
  -8   8   1        2.21        9.00     37.18 o 
  -6   8   1       15.03       39.00     47.42 o 
  -4   8   1       62.77       86.70     70.67 o 
  -2   8   1      149.59      138.80    137.43 o 
   0   8   1       52.13      115.30     81.17 o 
   2   8   1      495.05      483.68    118.70 o 
   4   8   1      121.14      171.37     58.59 o 
   6   8   1       21.47       39.29     43.46 o 
   8   8   1        0.06       12.69     41.02 o 
  10   8   1       50.17       34.77     40.06 o 
  12   8   1        4.14       42.20     40.40 o 
  14   8   1        0.51       47.09     43.13 o 
  16   8   1        1.02       44.27     86.70 o 
 -13   9   1       36.12       44.89     50.36 o 
 -11   9   1      195.47      170.51     75.74 o 
  -9   9   1      112.06      114.55     84.10 o 
  -7   9   1       44.49       56.00     76.01 o 
  -5   9   1        3.11       75.83     87.68 o 
  -3   9   1       36.00       63.30    101.46 o 
  -1   9   1       97.49       88.74     67.48 o 
   1   9   1        2.70      -36.67     66.85 o 
   3   9   1        7.09       14.87     69.71 o 
   5   9   1       11.31       36.42     77.48 o 
   7   9   1      137.89      251.37     76.08 o 
   9   9   1        3.13       32.46     68.25 o 
  11   9   1       30.79       12.82     69.56 o 
 -28   0   2        0.96       54.42     74.71 o 
 -26   0   2       21.96       46.42     43.17 o 
 -24   0   2     1536.30     1957.78    143.79 o 
 -22   0   2     1955.32     2262.83    134.69 o 
 -20   0   2      113.50      152.59     34.61 o 
 -18   0   2      106.80      125.38     28.94 o 
 -16   0   2      273.79      346.86     42.67 o 
 -14   0   2      918.96      849.49     63.17 o 
 -12   0   2     3472.99     3297.54    224.59 o 
 -10   0   2     7791.10     5691.70   2622.41 o 
  -8   0   2    14200.82    13645.15    181.69 o 
  -6   0   2     3368.10     3884.10     82.43 o 
  -4   0   2      183.57      149.44     12.63 o 
  -2   0   2      229.57      330.91     28.10 o 
   0   0   2    20067.13    21814.40    235.67 o 
   2   0   2    14843.48    16058.54    210.10 o 
   4   0   2    90135.65    90818.30   6104.84 o 
   6   0   2      366.33      483.68     41.76 o 
   8   0   2        0.56        3.81     14.32 o 
  10   0   2      226.68      245.82     35.65 o 
  12   0   2      180.86      198.11     36.08 o 
  14   0   2     2675.70     2475.61    130.36 o 
  16   0   2     5423.50     5370.92    293.73 o 
  18   0   2      151.53      144.26     44.36 o 
  20   0   2     1538.92     2169.68    172.96 o 
  22   0   2       92.23      157.73     67.33 o 
  24   0   2       61.83       56.26     82.09 o 
  26   0   2       38.36      131.90     83.94 o 
  28   0   2       52.95       80.25     92.24 o 
 -29   1   2       14.09      -29.93     42.04 o 
 -27   1   2        6.64       36.16     30.93 o 
 -25   1   2      371.15      338.24     56.33 o 
 -23   1   2      268.79      200.57     35.94 o 
 -21   1   2      364.69      366.05     42.61 o 
 -19   1   2        0.13        4.80     15.48 o 
 -17   1   2       37.53       42.83     14.91 o 
 -15   1   2    12672.60    13665.09    221.87 o 
 -13   1   2      113.79      118.43     17.74 o 
 -11   1   2      107.21      125.58     28.58 o 
  -9   1   2      108.03      158.45     17.49 o 
  -7   1   2    30396.57    33324.24    403.01 o 
  -5   1   2       55.51      108.09     10.93 o 
  -3   1   2       23.83       18.68      5.42 o 
  -1   1   2     1504.27     1424.71     40.56 o 
   1   1   2    12669.28    12423.77    168.55 o 
   3   1   2   117882.84   120581.66    815.29 o 
   5   1   2    32652.43    36358.30    281.19 o 
   7   1   2    11583.50    11877.49    210.02 o 
   9   1   2      885.67     1002.96     47.72 o 
  11   1   2     1745.91     1840.58     71.70 o 
  13   1   2       15.69       25.52     16.26 o 
  15   1   2      856.86      850.06     55.85 o 
  17   1   2     2802.56     2940.53    153.77 o 
  19   1   2        0.19       30.38     31.42 o 
  21   1   2      103.24      151.24     45.66 o 
  23   1   2      136.30      150.93     49.13 o 
  25   1   2        2.44      -21.13     31.89 o 
  27   1   2       16.52       42.74     54.42 o 
 -30   2   2       28.44        1.03     42.88 o 
 -28   2   2        1.64        5.12     43.20 o 
 -26   2   2      332.54      481.07     66.96 o 
 -24   2   2      107.09      174.88     43.35 o 
 -22   2   2      278.42      312.90     50.54 o 
 -20   2   2      473.77      475.31     55.34 o 
 -18   2   2     1021.78     1029.20     64.99 o 
 -16   2   2      183.08      217.33     23.51 o 
 -14   2   2       93.90      135.60     17.80 o 
 -12   2   2       76.76      114.79     17.27 o 
 -10   2   2     4341.06     3872.63     81.29 o 
  -8   2   2       18.87       33.23     10.13 o 
  -6   2   2     4402.92     4026.30     82.43 o 
  -4   2   2     2504.69     2269.72    109.89 o 
  -2   2   2      692.33      700.08     30.83 o 
   0   2   2      246.49      219.67     17.84 o 
   2   2   2      827.14      780.98     39.74 o 
   4   2   2     1030.66     1203.95     52.73 o 
   6   2   2     7164.54     7218.72    158.95 o 
   8   2   2    27255.30    27697.11    339.00 o 
  10   2   2       41.95       44.64     11.61 o 
  12   2   2       60.18       75.01     19.17 o 
  14   2   2        2.62       19.32     22.49 o 
  16   2   2      254.10      284.82     45.38 o 
  18   2   2      149.46      145.29     39.11 o 
  20   2   2       41.31       72.63     35.36 o 
  22   2   2       39.52       48.86     33.01 o 
  24   2   2        2.80       21.34     25.74 o 
  26   2   2       62.15       68.45     50.27 o 
  28   2   2      133.83      170.64     76.56 o 
 -31   3   2        2.35        1.97     43.75 o 
 -29   3   2      135.35      225.62     67.76 o 
 -27   3   2        3.59       15.45     40.66 o 
 -25   3   2        1.09       -6.53     30.64 o 
 -23   3   2       35.53       23.69     28.97 o 
 -21   3   2      180.70      153.41     40.34 o 
 -19   3   2      286.43      183.37     38.44 o 
 -17   3   2     1275.50     1189.28     85.40 o 
 -15   3   2        0.96       11.04     14.55 o 
 -13   3   2      452.77      449.51     39.48 o 
 -11   3   2     1249.62     1345.87     51.01 o 
  -9   3   2       46.36       27.79     10.21 o 
  -7   3   2     3869.38     4147.73     93.93 o 
  -5   3   2     2609.05     2739.09     77.54 o 
  -3   3   2     1393.81      667.87    278.99 o 
  -1   3   2     2649.50     2750.36     87.41 o 
   1   3   2        8.18       15.20     11.90 o 
   3   3   2     1795.09     2115.67     73.66 o 
   5   3   2     5416.48     5784.34    115.59 o 
   7   3   2     2657.61     2696.74     73.58 o 
   9   3   2      686.27      637.88     59.86 o 
  11   3   2      742.80      642.02     63.20 o 
  13   3   2        9.61       26.84     22.78 o 
  15   3   2        2.67        4.49     22.10 o 
  17   3   2        0.45       -4.16     24.88 o 
  19   3   2       45.66       20.77     33.20 o 
  21   3   2      137.20      156.63     44.85 o 
  23   3   2        0.01       34.82     32.19 o 
  25   3   2      141.97      170.14     50.25 o 
  27   3   2        2.65        1.57     44.51 o 
 -28   4   2       80.12      206.94     69.20 o 
 -26   4   2        0.17       50.34     54.06 o 
 -24   4   2       82.98       55.47     34.08 o 
 -22   4   2      320.67      326.13     55.72 o 
 -20   4   2      245.16      207.72     44.11 o 
 -18   4   2       87.51      128.49     35.93 o 
 -16   4   2      400.95      414.91     57.36 o 
 -14   4   2      187.05      154.93     36.19 o 
 -12   4   2     2249.50     2271.35    109.39 o 
 -10   4   2      375.94      479.38     48.65 o 
  -8   4   2      646.50      730.35     47.52 o 
  -6   4   2      968.60      928.15     52.97 o 
  -4   4   2      650.97      729.02     49.31 o 
  -2   4   2     1667.75     1595.38     74.42 o 
   0   4   2       95.49      103.84     21.52 o 
   2   4   2      439.54      455.14     37.33 o 
   4   4   2      372.99      411.88     34.18 o 
   6   4   2     1836.48     1883.74    114.61 o 
   8   4   2      501.19      446.34     56.01 o 
  10   4   2      258.13      166.17     40.61 o 
  12   4   2      125.58      110.19     34.17 o 
  14   4   2       33.93       34.71     26.67 o 
  16   4   2        1.78       40.10     30.28 o 
  18   4   2        0.54       34.23     31.23 o 
  20   4   2        0.73        0.15     29.16 o 
  22   4   2       19.21       51.43     34.08 o 
  24   4   2       15.09       34.52     46.86 o 
  26   4   2        1.36       -6.46     59.03 o 
 -27   5   2       58.62       11.34     58.17 o 
 -25   5   2       12.14       76.94     50.01 o 
 -23   5   2       92.10      138.78     39.36 o 
 -21   5   2       80.09      109.20     36.90 o 
 -19   5   2       59.55       77.88     51.52 o 
 -17   5   2      118.50      144.80     39.43 o 
 -15   5   2       14.29       37.80     24.55 o 
 -13   5   2       28.94       34.81     24.22 o 
 -11   5   2     4381.38     4224.54    176.48 o 
  -9   5   2      735.42      739.15     72.28 o 
  -7   5   2       40.13       42.86     23.91 o 
  -5   5   2       25.28      106.70     26.97 o 
  -3   5   2       80.74       60.77     20.85 o 
  -1   5   2        0.11        3.94     18.30 o 
   1   5   2     1401.44     1363.63     74.09 o 
   3   5   2      179.41      131.26     36.88 o 
   5   5   2     1398.25     1492.38    105.66 o 
   7   5   2     2502.02     2182.45    128.30 o 
   9   5   2       46.48       57.47     31.38 o 
  11   5   2      106.52       94.12     36.70 o 
  13   5   2     1365.24     1424.21    117.42 o 
  15   5   2        4.92        4.30     30.31 o 
  17   5   2        0.06       10.36     27.66 o 
  19   5   2       20.05       42.04     31.54 o 
  21   5   2       10.53       -1.01     36.10 o 
  23   5   2        2.02       42.40     41.42 o 
 -24   6   2        1.48      -15.55     49.41 o 
 -22   6   2       15.64        6.46     34.01 o 
 -20   6   2       38.21      127.13     37.78 o 
 -18   6   2        0.63        8.64     33.25 o 
 -16   6   2        2.77       15.17     32.05 o 
 -14   6   2        1.52       15.39     29.44 o 
 -12   6   2       27.60      -10.77     24.76 o 
 -10   6   2       95.05       58.85     28.96 o 
  -8   6   2       13.02       29.85     31.55 o 
  -6   6   2      205.47      181.71     46.43 o 
  -4   6   2     1412.91      875.95    264.17 o 
  -2   6   2       17.10        4.90     20.62 o 
   0   6   2      650.41      778.36     94.83 o 
   2   6   2     1003.02     1059.84    105.44 o 
   4   6   2       90.43       67.69     35.94 o 
   6   6   2      240.16      176.90     45.60 o 
   8   6   2      484.21      537.57     72.36 o 
  10   6   2       32.87      108.17     41.39 o 
  12   6   2      254.05      319.94     58.42 o 
  14   6   2      255.86      218.84     60.44 o 
  16   6   2        3.30       43.97     34.85 o 
  18   6   2        0.73       47.31     41.02 o 
  20   6   2       23.54       67.57     43.26 o 
  22   6   2       29.78       71.02     60.88 o 
 -21   7   2      133.05       74.74     51.09 o 
 -19   7   2      144.68      171.53     47.34 o 
 -17   7   2       38.24       33.07     38.21 o 
 -15   7   2      251.05      145.86     42.13 o 
 -13   7   2      564.99      648.20     83.79 o 
 -11   7   2       35.31       36.41     40.80 o 
  -9   7   2      117.82       56.41     39.18 o 
  -7   7   2      134.71      123.17     44.16 o 
  -5   7   2       80.84       38.51     33.35 o 
  -3   7   2     1246.40     1158.44    150.98 o 
  -1   7   2      282.32      304.30     66.18 o 
   1   7   2      122.26       60.21     40.47 o 
   3   7   2       79.65       91.22     41.25 o 
   5   7   2      163.44      136.12     48.86 o 
   7   7   2        3.96       65.27     44.21 o 
   9   7   2        3.01       11.91     37.68 o 
  11   7   2        0.42       15.64     36.97 o 
  13   7   2       42.76       32.48     33.37 o 
  15   7   2      350.40      343.99     61.73 o 
  17   7   2       10.09       28.91     42.22 o 
  19   7   2        0.36      -19.37     75.63 o 
 -18   8   2       37.23       58.76     53.09 o 
 -16   8   2        1.24       -3.39     42.19 o 
 -14   8   2      190.67      248.35     56.92 o 
 -12   8   2       42.29       77.60     39.89 o 
 -10   8   2       42.66       30.75     37.58 o 
  -8   8   2        8.32        3.01     39.22 o 
  -6   8   2       46.58       77.82     71.36 o 
  -4   8   2       92.81      -22.14     71.02 o 
  -2   8   2      198.60      181.75     66.32 o 
   0   8   2       67.86      120.58     72.77 o 
   2   8   2      160.13      191.00     59.07 o 
   4   8   2      262.46      280.48     62.56 o 
   6   8   2        5.29       26.28     39.95 o 
   8   8   2       14.75       -0.82     40.94 o 
  10   8   2        0.41       27.55     39.24 o 
  12   8   2       35.23       74.70     53.77 o 
  14   8   2       59.88       31.70     50.35 o 
 -13   9   2      115.50       72.62     93.16 o 
 -11   9   2       35.45       31.36     89.47 o 
  -9   9   2        0.53      -40.96     61.37 o 
  -7   9   2        2.53        6.53     68.54 o 
  -5   9   2       89.09      105.12     84.31 o 
  -3   9   2        2.85      152.07    222.29 o 
  -1   9   2       13.02        5.04     70.76 o 
   1   9   2       62.05       76.68     72.89 o 
   3   9   2      135.02      244.87     97.23 o 
   5   9   2       43.48       45.37     60.15 o 
   7   9   2        4.44       12.00     59.95 o 
   9   9   2       45.89       40.09     85.62 o 
 -29   1   3       15.83       92.48     50.29 o 
 -27   1   3       16.26       33.54     34.17 o 
 -25   1   3      689.68      595.11     62.78 o 
 -23   1   3       32.20       38.88     25.53 o 
 -21   1   3       95.75      138.75     26.69 o 
 -19   1   3      327.15      360.35     34.06 o 
 -17   1   3      459.75      460.66     64.30 o 
 -15   1   3     1388.88     1377.67    123.12 o 
 -13   1   3      424.45      404.30     29.29 o 
 -11   1   3     4271.31     3894.19    415.68 o 
  -9   1   3    12060.00    11379.83   1500.18 o 
  -7   1   3    12131.03    11867.29    138.07 o 
  -5   1   3    17699.17    17144.44    321.44 o 
  -3   1   3     6110.23     5322.34    728.06 o 
  -1   1   3    31496.23    34630.09    285.45 o 
   1   1   3    89369.29    92195.70    439.84 o 
   3   1   3    67467.38    70195.16    726.15 o 
   5   1   3     6785.83     6818.69    126.16 o 
   7   1   3      692.57      673.30     37.19 o 
   9   1   3     2018.45     1888.09     67.01 o 
  11   1   3       38.81       53.29     15.55 o 
  13   1   3        0.98        7.99     14.62 o 
  15   1   3     1863.92     1677.24    105.83 o 
  17   1   3       77.02      101.77     33.55 o 
  19   1   3      668.88      634.04     67.90 o 
  21   1   3      889.32      935.45     86.93 o 
  23   1   3       78.06       88.89     51.17 o 
  25   1   3       11.83      130.66     65.35 o 
  27   1   3       43.38       53.03     49.24 o 
 -32   2   3      105.80      111.61    114.37 o 
 -30   2   3        0.01       -7.51     40.69 o 
 -28   2   3      243.98      231.08     60.13 o 
 -26   2   3     1311.48     1450.49    111.22 o 
 -24   2   3      170.24      173.55     43.06 o 
 -22   2   3      395.09      397.49     50.98 o 
 -20   2   3        0.05       12.82     18.60 o 
 -18   2   3        0.04       20.75     13.92 o 
 -16   2   3        6.57        7.56     11.47 o 
 -14   2   3      976.39      741.09     90.62 o 
 -12   2   3      831.27      847.47     40.70 o 
 -10   2   3     7269.18     8246.55    127.38 o 
  -8   2   3    12567.88    13617.00    227.56 o 
  -6   2   3      296.97      302.82     59.98 o 
  -4   2   3      296.49      209.77     37.00 o 
  -2   2   3      123.15      161.94     16.13 o 
   0   2   3     2054.41     1925.41     53.21 o 
   2   2   3     1882.81     1969.54     73.30 o 
   4   2   3      354.55      328.85     37.05 o 
   6   2   3      124.30      129.82     13.55 o 
   8   2   3      893.48      819.27     36.87 o 
  10   2   3      615.54      567.58     34.18 o 
  12   2   3     1170.27     1448.08     93.87 o 
  14   2   3       32.58       54.97     28.71 o 
  16   2   3       93.04       75.05     30.05 o 
  18   2   3       10.65       25.29     33.08 o 
  20   2   3       87.99      103.77     37.99 o 
  22   2   3        6.33       27.26     27.61 o 
  24   2   3        1.30        1.99     29.45 o 
  26   2   3       26.30        1.54     39.12 o 
 -31   3   3       24.23       35.91     72.24 o 
 -29   3   3        4.07        6.58     38.06 o 
 -27   3   3       55.79       79.13     43.90 o 
 -25   3   3      191.37      156.95     42.56 o 
 -23   3   3      377.05      431.05     59.99 o 
 -21   3   3     1101.84     1081.12     96.20 o 
 -19   3   3        1.00       15.20     20.12 o 
 -17   3   3     1208.96     1072.20     66.22 o 
 -15   3   3       13.51       32.79     19.55 o 
 -13   3   3     3237.60     3127.13     83.07 o 
 -11   3   3      595.95      563.98     42.16 o 
  -9   3   3     3400.39     3409.49     84.09 o 
  -7   3   3    10609.76    10683.80    256.70 o 
  -5   3   3     2995.10     2875.86    306.38 o 
  -3   3   3     5298.40     6027.48    145.24 o 
  -1   3   3      655.37      889.03     41.44 o 
   1   3   3     2107.73     1824.51     56.72 o 
   3   3   3      894.76     1009.53     54.37 o 
   5   3   3     3645.82     3202.91    128.79 o 
   7   3   3        1.71        6.19     22.62 o 
   9   3   3      454.27      376.63     49.09 o 
  11   3   3       72.60      117.04     32.56 o 
  13   3   3      304.35      389.83     55.42 o 
  15   3   3      581.58      572.00     68.89 o 
  17   3   3       13.28       29.57     29.06 o 
  19   3   3       81.66       80.53     34.91 o 
  21   3   3       83.27       78.47     32.36 o 
  23   3   3        0.02       32.69     33.90 o 
  25   3   3        9.29       -6.53     36.82 o 
 -30   4   3       26.48       36.20     51.13 o 
 -28   4   3       58.61       35.30     48.38 o 
 -26   4   3       22.11       63.15     67.93 o 
 -24   4   3       46.91       88.15     44.76 o 
 -22   4   3      206.68      200.37     46.51 o 
 -20   4   3      432.01      394.07     58.63 o 
 -18   4   3      611.44      591.70     71.34 o 
 -16   4   3       83.82      108.07     29.10 o 
 -14   4   3      169.10      187.09     28.83 o 
 -12   4   3       25.00       10.05     16.05 o 
 -10   4   3       23.88       31.67     13.58 o 
  -8   4   3      152.47      169.42     23.35 o 
  -6   4   3      895.34      972.66     62.08 o 
  -4   4   3       34.60       50.17     21.44 o 
  -2   4   3      298.87      228.02     31.60 o 
   0   4   3        9.83       13.52     15.96 o 
   2   4   3        7.72       24.64     14.93 o 
   4   4   3     2331.44     2169.01    117.28 o 
   6   4   3     1484.18     1229.97     91.37 o 
   8   4   3       78.21       98.66     31.83 o 
  10   4   3       84.29      137.42     64.43 o 
  12   4   3     2263.81     2274.33    153.57 o 
  14   4   3      120.68      171.27     40.31 o 
  16   4   3      108.09      137.37     39.01 o 
  18   4   3       32.64       27.22     31.23 o 
  20   4   3       60.06       37.59     34.89 o 
  22   4   3       28.23       60.92     37.57 o 
  24   4   3       66.23       52.04     37.54 o 
 -29   5   3        3.64      -55.34     59.03 o 
 -27   5   3        1.72       -2.84     46.93 o 
 -25   5   3       63.87       10.71     43.72 o 
 -23   5   3       67.82       68.10     30.52 o 
 -21   5   3        1.24       -0.10     27.86 o 
 -19   5   3      350.40      282.66     55.73 o 
 -17   5   3       54.50       18.95     29.56 o 
 -15   5   3      427.15      393.54     52.49 o 
 -13   5   3      287.06      293.26     49.79 o 
 -11   5   3       81.57      134.38     29.09 o 
  -9   5   3      180.03      190.02     36.74 o 
  -7   5   3      660.49      747.35     61.19 o 
  -5   5   3       66.92       64.03     23.28 o 
  -3   5   3       47.58       37.90     22.76 o 
  -1   5   3     1232.59     1377.68     80.71 o 
   1   5   3        1.13        6.02     24.51 o 
   3   5   3      568.42      463.53     61.47 o 
   5   5   3      676.60      619.13     70.18 o 
   7   5   3      229.83      170.68     41.91 o 
   9   5   3      719.24      632.26     76.18 o 
  11   5   3      685.13      570.42     73.34 o 
  13   5   3      471.53      476.79     70.87 o 
  15   5   3       50.11       53.32     32.02 o 
  17   5   3       52.71       80.71     35.95 o 
  19   5   3        0.05        3.92     34.24 o 
  21   5   3       19.82       -8.04     42.85 o 
  23   5   3       32.61      135.59     84.86 o 
 -26   6   3        3.25       -1.84     58.11 o 
 -24   6   3       40.92      -14.16     47.27 o 
 -22   6   3        0.00       28.63     97.62 o 
 -20   6   3       44.24       56.82     32.81 o 
 -18   6   3       12.01       52.84     28.68 o 
 -16   6   3        6.80       -1.96     27.24 o 
 -14   6   3       48.09       13.78     29.22 o 
 -12   6   3      262.71      256.03     50.59 o 
 -10   6   3      109.30       61.07     31.99 o 
  -8   6   3     1192.59     1275.61    100.87 o 
  -6   6   3      930.60      954.52     82.88 o 
  -4   6   3      185.22      146.23     33.86 o 
  -2   6   3      590.55      521.53     55.31 o 
   0   6   3       40.51       44.23     34.84 o 
   2   6   3      624.67      651.60     77.45 o 
   4   6   3      417.36      446.92     66.25 o 
   6   6   3      304.26      335.13     61.54 o 
   8   6   3      715.61      550.57     74.70 o 
  10   6   3        6.05       43.19     35.48 o 
  12   6   3       92.19       96.11     35.50 o 
  14   6   3      445.85      445.18     69.17 o 
  16   6   3      154.31      195.62     50.66 o 
  18   6   3       53.38       45.03     37.68 o 
  20   6   3        2.24        8.80     38.11 o 
 -23   7   3       23.23       23.98     56.26 o 
 -21   7   3       14.64       58.34     55.41 o 
 -19   7   3      112.04      140.43     44.72 o 
 -17   7   3       60.34       35.09     32.90 o 
 -15   7   3       87.58       87.78     40.73 o 
 -13   7   3       28.30       31.40     38.77 o 
 -11   7   3      108.15      120.63     48.30 o 
  -9   7   3       52.87       41.90     37.91 o 
  -7   7   3       55.75       41.14     33.94 o 
  -5   7   3      280.32      417.52     99.05 o 
  -3   7   3     1178.01     1022.13    163.68 o 
  -1   7   3      318.90      296.52     57.47 o 
   1   7   3     1257.04     1272.46    115.18 o 
   3   7   3     1031.06     1009.13    110.87 o 
   5   7   3        8.14       -3.57     37.82 o 
   7   7   3        6.69       22.47     38.68 o 
   9   7   3       87.84      115.12     42.15 o 
  11   7   3        6.28       30.59     33.88 o 
  13   7   3       52.40       52.36     31.88 o 
  15   7   3      181.03      137.75     49.49 o 
  17   7   3       32.87       31.93     68.87 o 
 -18   8   3       35.88      259.64    152.97 o 
 -16   8   3       64.76      111.52     53.34 o 
 -14   8   3        0.06      -17.53     38.04 o 
 -12   8   3       38.16       53.94     41.20 o 
 -10   8   3      238.67      386.02     64.38 o 
  -8   8   3       86.05      138.42     68.53 o 
  -6   8   3      241.04      295.54     81.40 o 
  -4   8   3      733.74      717.38    126.10 o 
  -2   8   3       57.57      115.71     77.13 o 
   0   8   3       16.66       11.82     41.29 o 
   2   8   3      307.28      394.06     98.05 o 
   4   8   3       61.31       52.34     46.58 o 
   6   8   3       23.99      -11.45     43.09 o 
   8   8   3       57.10       73.97     47.93 o 
  10   8   3        2.84       10.39     40.75 o 
  12   8   3       10.34       47.32     38.42 o 
 -15   9   3       89.84      164.19     52.39 o 
 -13   9   3       24.23      106.07     81.17 o 
 -11   9   3       49.70       78.09     66.66 o 
  -9   9   3       66.65      122.20     80.17 o 
  -7   9   3       58.50       75.63    136.05 o 
  -5   9   3      129.31      207.53    160.49 o 
  -3   9   3      105.40      174.57     82.10 o 
  -1   9   3       74.66       51.77     63.78 o 
   1   9   3      120.23      128.37     76.33 o 
   3   9   3      130.13      153.26     94.42 o 
   5   9   3      122.55      115.89     73.02 o 
   7   9   3       72.16       34.13     99.62 o 
   9   9   3        6.88        8.30    124.52 o 
 -28   0   4      153.50      176.17     91.32 o 
 -26   0   4      142.28      233.01     50.90 o 
 -24   0   4     1101.01     1063.63     93.99 o 
 -22   0   4        3.74       13.61     24.10 o 
 -20   0   4       87.84       58.61     44.67 o 
 -18   0   4       71.00      124.55     27.12 o 
 -16   0   4     3204.46     3092.90    122.01 o 
 -14   0   4       97.00      174.42     28.37 o 
 -12   0   4    18974.25    20356.55    428.57 o 
 -10   0   4    20359.37    24493.15    400.99 o 
  -8   0   4     9805.96    10583.73    234.89 o 
  -6   0   4    24802.88    27896.08    356.93 o 
  -4   0   4   114456.59   121691.52   1920.82 o 
  -2   0   4       84.42       96.71     14.79 o 
   0   0   4     9907.21     9130.43    520.00 o 
   2   0   4    26150.06    16594.80   7098.22 o 
   4   0   4     5012.51     4051.51    680.81 o 
   6   0   4      107.82      124.78     23.38 o 
   8   0   4       56.16       55.61     20.45 o 
  10   0   4      799.12      796.40     67.06 o 
  12   0   4        0.04      -24.20     21.14 o 
  14   0   4       84.69       66.88     25.28 o 
  16   0   4     1158.01     1262.73    103.53 o 
  18   0   4     2018.88     2115.93    261.95 o 
  20   0   4      728.72      920.53    174.33 o 
  22   0   4      261.70      496.24    133.74 o 
  24   0   4      337.00      339.43    112.53 o 
  26   0   4       52.32      166.03    100.54 o 
 -31   1   4       12.53       40.58     84.86 o 
 -29   1   4        0.09       22.51     60.98 o 
 -27   1   4      284.78      284.33     59.89 o 
 -25   1   4      246.94      256.41     38.91 o 
 -23   1   4       32.32       14.82     18.53 o 
 -21   1   4      992.38     1031.80     59.85 o 
 -19   1   4      441.64      380.89     34.25 o 
 -17   1   4        2.81       15.38     12.84 o 
 -15   1   4     1933.92     2365.70    363.85 o 
 -13   1   4       48.84       36.07     11.83 o 
 -11   1   4     5074.71     4811.60    117.21 o 
  -9   1   4     4889.42     5041.67     82.96 o 
  -7   1   4    24241.64    23939.12    282.13 o 
  -5   1   4     1916.16     2103.24     55.65 o 
  -3   1   4     4169.20     2844.55    570.37 o 
  -1   1   4    10122.80     9638.67    150.54 o 
   1   1   4    21297.37    22805.20    351.10 o 
   3   1   4     3441.92     3445.30     85.93 o 
   5   1   4     3290.65     3109.26     73.69 o 
   7   1   4     3028.23     2647.60     73.86 o 
   9   1   4      530.93      493.32     34.76 o 
  11   1   4       19.10       22.83     14.45 o 
  13   1   4      326.18      417.00     35.84 o 
  15   1   4      314.05      332.72     48.19 o 
  17   1   4      310.57      320.54     50.71 o 
  19   1   4      243.84      247.93     48.81 o 
  21   1   4       42.17      141.86     52.48 o 
  23   1   4       23.08       22.90     38.61 o 
  25   1   4       48.24       67.64     56.70 o 
 -32   2   4      116.17      214.68     90.97 o 
 -30   2   4        0.59       43.51     60.05 o 
 -28   2   4      265.33      304.85     66.85 o 
 -26   2   4     1388.26     1306.75    143.27 o 
 -24   2   4      873.76      405.95    288.47 o 
 -22   2   4       15.91       19.18     18.58 o 
 -20   2   4        5.22        3.05     17.28 o 
 -18   2   4      247.11      250.50     27.44 o 
 -16   2   4      579.13      537.38     36.61 o 
 -14   2   4     1410.29     1323.32     55.79 o 
 -12   2   4     7371.51     7363.97    153.17 o 
 -10   2   4      112.38      131.06     16.12 o 
  -8   2   4    11595.38    12397.52    158.14 o 
  -6   2   4      228.75      258.09     20.57 o 
  -4   2   4    11485.81     7966.85   1797.76 o 
  -2   2   4     8746.96     9651.76    164.93 o 
   0   2   4     2067.45     1954.98     48.51 o 
   2   2   4      395.77      429.05     28.53 o 
   4   2   4        2.30        8.89     13.31 o 
   6   2   4     1277.86      906.91     45.47 o 
   8   2   4      926.68      785.33     36.13 o 
  10   2   4       14.61       20.56     20.57 o 
  12   2   4        1.74       -0.68     22.35 o 
  14   2   4        5.53       -3.03     22.12 o 
  16   2   4      412.63      340.25     52.16 o 
  18   2   4        0.00        8.20     25.98 o 
  20   2   4       50.51       90.79     32.16 o 
  22   2   4        1.57       12.04     27.97 o 
  24   2   4        0.55        9.71     41.75 o 
 -31   3   4       56.20        1.13     81.03 o 
 -29   3   4       41.98       21.86     44.72 o 
 -27   3   4       29.36       22.88     47.46 o 
 -25   3   4       88.15       94.87     83.94 o 
 -23   3   4       16.58       11.58     21.97 o 
 -21   3   4       43.98       33.78     24.30 o 
 -19   3   4      958.44      918.58    139.86 o 
 -17   3   4     3925.24     3533.16    239.59 o 
 -15   3   4     2867.76     2747.69     92.80 o 
 -13   3   4     1566.55     1483.07     63.80 o 
 -11   3   4       15.60       17.40     10.61 o 
  -9   3   4     5862.70     4838.84    809.44 o 
  -7   3   4     3611.12     3008.81     85.39 o 
  -5   3   4        1.45        2.61     11.13 o 
  -3   3   4     3130.65     3193.09     89.49 o 
  -1   3   4     1054.72     1066.90     45.07 o 
   1   3   4     2857.09     3348.00     72.19 o 
   3   3   4      418.73      414.14     46.78 o 
   5   3   4        0.18       31.80     19.39 o 
   7   3   4       45.72       32.15     23.31 o 
   9   3   4     1901.00     1857.23    110.21 o 
  11   3   4     4058.22     3771.56    212.88 o 
  13   3   4      351.22      303.64     49.19 o 
  15   3   4      115.40      135.17     37.31 o 
  17   3   4      112.46       75.94     65.73 o 
  19   3   4       80.42      148.96     38.61 o 
  21   3   4      106.40      114.91     35.65 o 
  23   3   4       25.31       49.06     37.13 o 
  25   3   4       56.24       83.43     46.08 o 
 -30   4   4        1.23        8.69     45.63 o 
 -28   4   4       16.11        1.56     46.93 o 
 -26   4   4       18.20       50.24     42.43 o 
 -24   4   4       36.53       70.83     40.81 o 
 -22   4   4      138.80      101.18     34.95 o 
 -20   4   4      302.02      189.42     39.85 o 
 -18   4   4     1215.42     1144.71     85.51 o 
 -16   4   4      667.15      590.70     52.44 o 
 -14   4   4      505.70      608.51     51.87 o 
 -12   4   4     1397.40     1288.24     60.36 o 
 -10   4   4      723.50      816.57     48.85 o 
  -8   4   4    11770.70    12508.88    212.44 o 
  -6   4   4      266.77      215.39     61.87 o 
  -4   4   4       72.44       68.96     19.55 o 
  -2   4   4     2936.68     3735.27    103.58 o 
   0   4   4     1457.10     1262.87     69.29 o 
   2   4   4      197.43      142.42     27.76 o 
   4   4   4      203.32      180.90     38.08 o 
   6   4   4      811.66      737.64     73.78 o 
   8   4   4        0.07       -1.79     22.77 o 
  10   4   4     1211.16     1176.48    100.91 o 
  12   4   4       42.33       23.16     26.71 o 
  14   4   4        8.33       16.36     29.53 o 
  16   4   4      476.99      539.86     74.06 o 
  18   4   4       27.64       32.75     31.53 o 
  20   4   4       49.84       75.38     39.27 o 
  22   4   4       93.60      114.65     47.57 o 
  24   4   4        0.36       59.95    126.37 o 
 -29   5   4       10.80       71.95     99.62 o 
 -27   5   4        3.20       42.44     49.10 o 
 -25   5   4       53.69       36.75     42.24 o 
 -23   5   4        9.05       11.29     30.72 o 
 -21   5   4       40.61       33.23     29.06 o 
 -19   5   4        0.21       27.51     29.92 o 
 -17   5   4        2.92       -4.51     23.76 o 
 -15   5   4       36.25       28.81     27.80 o 
 -13   5   4      275.43      277.84     42.62 o 
 -11   5   4     2272.26     2193.50    104.18 o 
  -9   5   4        8.07        0.63     16.52 o 
  -7   5   4        7.50       19.64     22.96 o 
  -5   5   4      860.70      894.92     60.22 o 
  -3   5   4     1020.51     1067.91     66.51 o 
  -1   5   4     4394.59     4868.03    141.87 o 
   1   5   4      549.42      507.86     63.91 o 
   3   5   4     1986.46     1925.01    121.40 o 
   5   5   4       56.64      140.47     46.54 o 
   7   5   4      180.94      164.89     43.12 o 
   9   5   4       73.77       91.26     38.55 o 
  11   5   4      633.46      612.78     77.82 o 
  13   5   4      110.73       51.18     32.94 o 
  15   5   4       12.16        0.89     30.92 o 
  17   5   4        1.18       29.71     32.26 o 
  19   5   4       56.47      114.91     43.16 o 
  21   5   4        1.86      -11.64     42.79 o 
 -26   6   4        5.16       85.59     67.38 o 
 -24   6   4      107.36      101.36     51.26 o 
 -22   6   4       50.70       64.35     46.30 o 
 -20   6   4       91.24       93.07     52.72 o 
 -18   6   4        0.42        9.47     29.76 o 
 -16   6   4       61.85      117.88     41.13 o 
 -14   6   4       18.31       -2.75     30.67 o 
 -12   6   4        8.32       14.74     25.78 o 
 -10   6   4     2490.98     2570.74    146.20 o 
  -8   6   4      805.45      828.43     74.26 o 
  -6   6   4        0.88       -0.84     29.64 o 
  -4   6   4        7.14       27.70     24.29 o 
  -2   6   4       41.00       45.38     41.74 o 
   0   6   4      149.67      269.85     56.53 o 
   2   6   4      169.63      272.24     55.98 o 
   4   6   4      815.50      796.18     88.65 o 
   6   6   4     2810.23     2810.14    162.77 o 
   8   6   4      674.69      549.66     75.65 o 
  10   6   4       99.79       43.36     38.49 o 
  12   6   4      281.74      329.46     62.83 o 
  14   6   4      404.71      410.81     69.76 o 
  16   6   4        0.40       33.36     34.84 o 
  18   6   4       29.64       35.49     41.07 o 
 -23   7   4       25.33       50.66     58.04 o 
 -21   7   4        4.30       17.89     43.11 o 
 -19   7   4       80.76      172.16     44.00 o 
 -17   7   4       15.45       11.20     35.52 o 
 -15   7   4       28.88       40.99     41.75 o 
 -13   7   4       12.99       44.26     34.34 o 
 -11   7   4      345.65      395.75     66.49 o 
  -9   7   4        9.41      -27.12     36.19 o 
  -7   7   4        8.56       22.78     37.80 o 
  -5   7   4        0.96      -34.04     41.49 o 
  -3   7   4      389.58      441.15     86.71 o 
  -1   7   4       45.35       25.27     39.69 o 
   1   7   4        1.98       18.22     43.14 o 
   3   7   4      304.83      324.71     65.39 o 
   5   7   4      180.56      174.30     51.89 o 
   7   7   4       95.88      117.89     46.16 o 
   9   7   4        6.23       40.65     36.59 o 
  11   7   4       15.37       29.39     34.98 o 
  13   7   4       81.44       95.44     39.45 o 
  15   7   4      183.41       66.30     41.68 o 
 -20   8   4        2.44     -143.89    121.75 o 
 -18   8   4       22.48       -4.74     48.88 o 
 -16   8   4        0.68       -3.88     42.95 o 
 -14   8   4        0.07       16.83     40.28 o 
 -12   8   4      156.64      128.78     44.64 o 
 -10   8   4      566.36      392.04     96.66 o 
  -8   8   4      507.20      489.36    187.70 o 
  -6   8   4      356.44      398.45     92.50 o 
  -4   8   4        3.96       50.70     66.81 o 
  -2   8   4      245.07      364.89     80.16 o 
   0   8   4       73.42       44.97     49.95 o 
   2   8   4      201.68      264.95     68.96 o 
   4   8   4        3.97       36.22     40.96 o 
   6   8   4        6.80       77.89     44.31 o 
   8   8   4      113.17      104.08     54.13 o 
  10   8   4       58.65       68.43     49.49 o 
  12   8   4        0.01      -19.62     67.71 o 
 -15   9   4        0.28        0.00     76.56 o 
 -13   9   4        0.92      -22.14    118.99 o 
 -11   9   4      134.51      153.84     73.62 o 
  -9   9   4       95.19      110.14     78.65 o 
  -7   9   4       36.58      104.23    146.66 o 
  -5   9   4      495.58      376.15    112.09 o 
  -3   9   4       47.34       47.58     62.96 o 
  -1   9   4       10.78       26.25     59.02 o 
   1   9   4        1.65      -24.18     65.94 o 
   3   9   4       48.78       60.29     62.06 o 
   5   9   4       68.03       35.61     61.92 o 
   7   9   4        1.71       24.36     78.27 o 
 -33   1   5        7.21      -47.04     84.86 o 
 -31   1   5       50.14       -0.92     71.95 o 
 -29   1   5      289.02      279.00     73.57 o 
 -27   1   5       50.82       68.12     32.81 o 
 -25   1   5        6.28       -4.53     20.43 o 
 -23   1   5        0.65       22.52     18.89 o 
 -21   1   5     1172.06      931.82    118.11 o 
 -19   1   5     1527.60     1579.65     67.12 o 
 -17   1   5      667.97      554.67     37.95 o 
 -15   1   5      213.33      183.64     20.36 o 
 -13   1   5       18.62        1.94      9.03 o 
 -11   1   5     2853.50     2515.90     61.23 o 
  -9   1   5     6747.69     6602.74    138.12 o 
  -7   1   5      823.76      998.83     34.42 o 
  -5   1   5    33926.22    26782.61   4204.71 o 
  -3   1   5     6106.31     5027.20    425.62 o 
  -1   1   5       88.31      112.68     14.62 o 
   1   1   5      320.36      345.20     23.39 o 
   3   1   5        7.68       28.14     10.56 o 
   5   1   5    21238.70    22615.92    291.86 o 
   7   1   5     5666.99     5553.48    160.76 o 
   9   1   5     1566.28     1449.01     61.17 o 
  11   1   5     1864.69     1625.66     70.44 o 
  13   1   5      445.26      534.73     58.72 o 
  15   1   5       29.11       36.09     28.93 o 
  17   1   5       38.26       54.31     33.74 o 
  19   1   5        0.32       29.30     31.05 o 
  21   1   5       31.67       63.40     37.68 o 
  23   1   5        8.70       61.74     47.13 o 
  25   1   5        5.30       10.15     59.03 o 
 -34   2   5        5.25      -17.53    103.31 o 
 -32   2   5       75.35      114.74     72.87 o 
 -30   2   5      163.42       25.83     79.32 o 
 -28   2   5      137.89      159.14     47.18 o 
 -26   2   5        9.23       21.44     32.76 o 
 -24   2   5       29.18       37.34     20.87 o 
 -22   2   5       60.28       58.11     22.54 o 
 -20   2   5      293.78      357.24     34.51 o 
 -18   2   5      425.57      345.94     32.63 o 
 -16   2   5       13.64       41.85     14.51 o 
 -14   2   5     3735.39     4248.19    165.66 o 
 -12   2   5      146.08      190.13     20.85 o 
 -10   2   5     2597.52     2419.44     78.64 o 
  -8   2   5     1100.74      872.62     39.58 o 
  -6   2   5    41530.30    40462.30    998.61 o 
  -4   2   5     2671.33     2197.53     60.79 o 
  -2   2   5        1.04        4.74      8.96 o 
   0   2   5     6088.57     6535.78    120.25 o 
   2   2   5     2261.60     2157.40     69.09 o 
   4   2   5     7901.76     8428.03    140.00 o 
   6   2   5    13418.57    12688.38    146.89 o 
   8   2   5     7844.83     8235.80    219.50 o 
  10   2   5       70.10       86.13     34.22 o 
  12   2   5       47.63       56.39     29.07 o 
  14   2   5       10.70       34.13     28.89 o 
  16   2   5       81.59      113.10     39.58 o 
  18   2   5      357.50      341.21     57.25 o 
  20   2   5        2.11        5.28     25.23 o 
  22   2   5       30.71       90.01     44.35 o 
  24   2   5        9.82       48.71     42.03 o 
 -33   3   5      138.38      173.41    151.27 o 
 -31   3   5      170.82      245.38     88.28 o 
 -29   3   5       26.74       44.35     49.15 o 
 -27   3   5        3.51       11.20     36.74 o 
 -25   3   5      448.69      402.80     80.68 o 
 -23   3   5      692.36      610.66     70.10 o 
 -21   3   5      604.52      472.64     48.64 o 
 -19   3   5      224.05      302.31     39.15 o 
 -17   3   5      243.50      309.64     36.13 o 
 -15   3   5      460.51      320.34     29.16 o 
 -13   3   5       19.42       12.83     12.28 o 
 -11   3   5       41.18       89.06     17.69 o 
  -9   3   5      258.87      251.30     25.23 o 
  -7   3   5      522.02      314.94    133.04 o 
  -5   3   5      286.00      338.79     28.22 o 
  -3   3   5      439.23      401.25     29.75 o 
  -1   3   5     1493.18     1655.83     55.19 o 
   1   3   5       49.66       34.98     14.07 o 
   3   3   5      315.11      227.54     39.22 o 
   5   3   5      150.75      188.50     41.66 o 
   7   3   5      522.46      584.51     63.37 o 
   9   3   5     4732.26     4619.33    187.06 o 
  11   3   5     1044.05     1033.46     89.79 o 
  13   3   5      712.63      780.51     79.64 o 
  15   3   5       51.89       72.96     34.10 o 
  17   3   5       13.30       59.74     50.40 o 
  19   3   5        0.01       13.07     27.12 o 
  21   3   5        5.37       49.85     38.98 o 
  23   3   5        0.70      -14.97     33.09 o 
 -30   4   5        2.07       44.66     48.61 o 
 -28   4   5        1.99       67.88     43.68 o 
 -26   4   5       34.08       38.69     47.19 o 
 -24   4   5       16.37       20.33     31.73 o 
 -22   4   5        0.84        8.66     23.98 o 
 -20   4   5        0.91       11.43     20.80 o 
 -18   4   5      830.11      927.66     79.05 o 
 -16   4   5      703.28      767.64     58.67 o 
 -14   4   5       47.21       33.47     17.56 o 
 -12   4   5      171.44      138.91     34.57 o 
 -10   4   5       20.97       28.65     14.95 o 
  -8   4   5        9.53       38.68     17.23 o 
  -6   4   5        0.81       13.47     12.78 o 
  -4   4   5      461.71      464.73     47.02 o 
  -2   4   5       62.67      116.36     19.87 o 
   0   4   5     4327.76     4569.03    103.85 o 
   2   4   5      453.32      412.95     53.99 o 
   4   4   5       19.08       18.26     25.84 o 
   6   4   5      861.36      772.07     76.65 o 
   8   4   5      493.80      447.73     64.09 o 
  10   4   5      721.51      783.81     84.67 o 
  12   4   5       11.63       -2.02     24.96 o 
  14   4   5       86.26       68.16     35.80 o 
  16   4   5      240.43      210.62     47.94 o 
  18   4   5       13.63       17.78     30.86 o 
  20   4   5       16.05        4.96     35.63 o 
  22   4   5       79.96       82.41     53.96 o 
 -29   5   5        7.76       39.88     52.91 o 
 -27   5   5        3.44       16.16     39.86 o 
 -25   5   5       88.30       48.64     48.45 o 
 -23   5   5      144.05      131.38     54.24 o 
 -21   5   5      303.51       88.14    148.80 o 
 -19   5   5      446.17      377.52     54.77 o 
 -17   5   5       32.24       38.21     25.16 o 
 -15   5   5       30.86       24.45     22.71 o 
 -13   5   5      169.09      209.90     34.21 o 
 -11   5   5      130.89       83.22     28.01 o 
  -9   5   5      224.71      217.31     30.27 o 
  -7   5   5       91.71       87.60     20.97 o 
  -5   5   5      312.87      342.56     36.29 o 
  -3   5   5      124.86      165.92     35.33 o 
  -1   5   5     2219.47     2109.93    128.17 o 
   1   5   5      282.54      341.45     57.80 o 
   3   5   5       36.90       31.80     31.58 o 
   5   5   5      148.23      144.30     40.15 o 
   7   5   5     1041.03     1060.86     97.40 o 
   9   5   5      211.46      190.32     50.07 o 
  11   5   5       31.32       54.31     38.78 o 
  13   5   5        0.02        1.53     29.11 o 
  15   5   5        7.25       43.70     30.33 o 
  17   5   5       21.75        9.47     33.13 o 
  19   5   5        2.09       -4.84     34.69 o 
 -28   6   5       84.30       75.63     57.19 o 
 -26   6   5      360.21      345.11     81.21 o 
 -24   6   5        0.07       13.09     43.23 o 
 -22   6   5        2.18       11.60     42.03 o 
 -20   6   5       19.52       33.06     83.08 o 
 -18   6   5        0.64       42.13     33.83 o 
 -16   6   5       17.57       17.69     31.44 o 
 -14   6   5       35.32       60.34     34.66 o 
 -12   6   5       34.47       31.51     32.33 o 
 -10   6   5      466.32      514.26     57.85 o 
  -8   6   5       55.03       69.63     29.51 o 
  -6   6   5      182.67      233.61     36.03 o 
  -4   6   5      563.61      704.80     84.70 o 
  -2   6   5      729.33      728.26    101.15 o 
   0   6   5     1045.87     1224.46    108.33 o 
   2   6   5      352.26      224.44     50.24 o 
   4   6   5     1133.45     1255.72    114.22 o 
   6   6   5      339.10      287.01     60.19 o 
   8   6   5       65.12       44.90     40.38 o 
  10   6   5        3.40        8.35     33.20 o 
  12   6   5        8.48       11.39     34.82 o 
  14   6   5        1.22       21.30     38.29 o 
  16   6   5        9.33        4.19     36.37 o 
  18   6   5        2.13       71.02     78.40 o 
 -23   7   5       40.82       71.28     54.54 o 
 -21   7   5       40.59       76.66     50.56 o 
 -19   7   5       41.72       89.83     51.18 o 
 -17   7   5        9.87       -7.57     39.67 o 
 -15   7   5      253.28      262.30     54.86 o 
 -13   7   5       50.29       89.78     43.85 o 
 -11   7   5      130.23       97.69     39.12 o 
  -9   7   5       70.18       38.80     45.24 o 
  -7   7   5     1238.91      794.73    394.24 o 
  -5   7   5       73.68       59.09     54.91 o 
  -3   7   5       33.44       18.99     44.05 o 
  -1   7   5       58.07       57.99     41.45 o 
   1   7   5      258.18      243.85     58.98 o 
   3   7   5       74.10       20.29     40.15 o 
   5   7   5       40.18       40.73     36.69 o 
   7   7   5       25.62       68.65     43.50 o 
   9   7   5        0.09        7.74     30.82 o 
  11   7   5        1.78       29.56     35.23 o 
  13   7   5       19.05      -10.22     35.72 o 
  15   7   5       23.24       69.18     86.70 o 
 -20   8   5       82.68      166.11     63.73 o 
 -18   8   5        5.47       52.04     52.17 o 
 -16   8   5       62.05       52.83     48.56 o 
 -14   8   5        2.42       58.91     45.16 o 
 -12   8   5       28.38       21.34     54.88 o 
 -10   8   5        8.47      -15.68     60.92 o 
  -8   8   5        0.21        0.92     72.87 o 
  -6   8   5        5.34        7.68     62.85 o 
  -4   8   5       59.24       61.54     54.84 o 
  -2   8   5      606.86      709.75    111.69 o 
   0   8   5      103.61       25.73     43.39 o 
   2   8   5        7.28       16.55     41.68 o 
   4   8   5      169.08      254.66     59.99 o 
   6   8   5       81.49       65.59     46.00 o 
   8   8   5       19.10       32.66     46.61 o 
  10   8   5        0.45       17.61     37.02 o 
 -13   9   5       18.99       71.95     85.78 o 
 -11   9   5       69.93      173.15     89.98 o 
  -9   9   5      132.28      189.48     86.99 o 
  -7   9   5      112.66      297.91    115.17 o 
  -5   9   5       19.59       39.78     68.05 o 
  -3   9   5        9.10        1.12     59.57 o 
  -1   9   5       75.06       85.76     71.83 o 
   1   9   5      318.97      341.42     91.17 o 
   3   9   5        0.01      -15.69     54.47 o 
   5   9   5      141.63       86.09     80.25 o 
 -32   0   6       84.54       28.59     86.70 o 
 -30   0   6      273.06      436.28    136.51 o 
 -28   0   6      132.36      146.29     55.85 o 
 -26   0   6       14.12       20.08     43.28 o 
 -24   0   6      790.45     1008.99     91.36 o 
 -22   0   6      113.97      144.56     33.60 o 
 -20   0   6     5154.25     5800.33    284.90 o 
 -18   0   6     2024.72     2164.62    103.23 o 
 -16   0   6     4246.63     4198.30    191.62 o 
 -14   0   6       78.88       35.64     16.81 o 
 -12   0   6     2694.24     4260.09    185.14 o 
 -10   0   6    15311.65    16010.34    305.62 o 
  -8   0   6     2312.85     2436.44    113.96 o 
  -6   0   6    13518.27    12343.35    290.27 o 
  -4   0   6    17354.05    16445.91    412.63 o 
  -2   0   6    12486.31    11985.66    201.15 o 
   0   0   6     4415.84     4219.35    119.87 o 
   2   0   6     7585.51     7382.89   1578.75 o 
   4   0   6      331.72      220.89     90.77 o 
   6   0   6     1333.03     1207.54    149.97 o 
   8   0   6      473.81      436.11     51.15 o 
  10   0   6      195.94      228.08     42.02 o 
  12   0   6      244.39      200.86     43.79 o 
  14   0   6       86.39      139.65     52.17 o 
  16   0   6       19.05       35.97     56.26 o 
  18   0   6      450.51      507.31    126.37 o 
  20   0   6      151.13      273.02     98.69 o 
  22   0   6      539.49      550.66    146.66 o 
 -33   1   6        5.32       47.04     78.40 o 
 -31   1   6       88.96       75.97     48.43 o 
 -29   1   6       35.83       26.92     37.88 o 
 -27   1   6        3.06       16.39     31.25 o 
 -25   1   6      232.43      302.31     41.78 o 
 -23   1   6      174.81      239.07     31.10 o 
 -21   1   6      177.84      178.97     25.71 o 
 -19   1   6      976.35     1016.98     54.18 o 
 -17   1   6      551.19      489.68     35.89 o 
 -15   1   6        0.08       24.76     12.34 o 
 -13   1   6     1881.42     1576.13     51.13 o 
 -11   1   6     5510.36     6612.83    161.86 o 
  -9   1   6    11742.15    11226.52    176.36 o 
  -7   1   6      604.51      604.60     27.10 o 
  -5   1   6     2849.70     2829.76     62.90 o 
  -3   1   6      882.30      883.60     42.08 o 
  -1   1   6     7871.87     6819.40    104.38 o 
   1   1   6       24.90       21.03     10.97 o 
   3   1   6     6814.36     6883.63    134.61 o 
   5   1   6      900.72     1052.31     59.47 o 
   7   1   6      584.60      504.28     35.90 o 
   9   1   6     1021.18     1126.44     58.08 o 
  11   1   6       72.68       67.13     25.59 o 
  13   1   6      775.17      891.78     78.82 o 
  15   1   6       39.41       59.86     33.83 o 
  17   1   6        2.80       10.73     30.12 o 
  19   1   6      240.44      199.71     60.26 o 
  21   1   6       24.28        8.12     40.11 o 
  23   1   6        3.16        4.79     44.74 o 
 -34   2   6        7.12      142.02    150.81 o 
 -32   2   6       92.15      100.54     84.86 o 
 -30   2   6      208.02      203.73     64.83 o 
 -28   2   6        5.85       29.82     47.49 o 
 -26   2   6      250.64      249.02     48.13 o 
 -24   2   6      402.38      360.76     51.26 o 
 -22   2   6      471.69      406.64     79.03 o 
 -20   2   6      806.03      565.46    132.88 o 
 -18   2   6        2.98        0.76     12.08 o 
 -16   2   6      270.48      259.63     25.83 o 
 -14   2   6        0.34      -10.45      9.27 o 
 -12   2   6     4441.72     4021.05    143.21 o 
 -10   2   6     1656.60     1647.08     55.80 o 
  -8   2   6      115.31      122.28     16.47 o 
  -6   2   6     8356.12     8286.20    132.69 o 
  -4   2   6     2590.32     3164.63     77.03 o 
  -2   2   6      140.67       84.95     13.61 o 
   0   2   6     2510.14     2270.70     54.17 o 
   2   2   6     1028.66      883.98     48.02 o 
   4   2   6    16642.92    18212.63    396.68 o 
   6   2   6     4712.10     5017.41    125.56 o 
   8   2   6     3499.84     3189.86    139.28 o 
  10   2   6     1096.29      990.32     86.54 o 
  12   2   6        4.92       42.17     32.55 o 
  14   2   6      194.44      174.01     44.40 o 
  16   2   6        8.43       39.49     34.08 o 
  18   2   6       27.32       31.38     29.71 o 
  20   2   6       20.75      110.44     43.52 o 
  22   2   6       57.27      104.00     53.58 o 
 -33   3   6      171.95      272.49    113.81 o 
 -31   3   6       50.59       55.34     84.86 o 
 -29   3   6      170.73      167.14     64.01 o 
 -27   3   6      372.39      392.84     85.89 o 
 -25   3   6      379.34      389.08     78.65 o 
 -23   3   6      912.57      914.45     83.03 o 
 -21   3   6     1085.87      959.87     67.58 o 
 -19   3   6       84.68       68.98     22.17 o 
 -17   3   6       74.36      118.45     19.12 o 
 -15   3   6      144.06      135.88     20.16 o 
 -13   3   6     2615.46     2570.25     88.82 o 
 -11   3   6     1054.41     1064.83     72.27 o 
  -9   3   6      545.83      619.93     39.51 o 
  -7   3   6      291.92      300.31     28.39 o 
  -5   3   6     3146.16     3012.00     84.15 o 
  -3   3   6     1972.86     2020.22     69.09 o 
  -1   3   6     1025.98      857.82     39.15 o 
   1   3   6     1396.25     1556.22     62.72 o 
   3   3   6     2979.64     3299.23    145.12 o 
   5   3   6     1777.11     1846.74    106.39 o 
   7   3   6      424.42      371.64     53.84 o 
   9   3   6        0.85       27.51     26.72 o 
  11   3   6      686.92      601.31     69.53 o 
  13   3   6        0.07        8.88     28.86 o 
  15   3   6       88.08      111.03     41.27 o 
  17   3   6        0.07      -12.17     24.95 o 
  19   3   6       20.70       -1.19     31.56 o 
  21   3   6        0.07        3.40     37.38 o 
  23   3   6        6.17      -45.20    106.07 o 
 -32   4   6       29.79      275.79    196.47 o 
 -30   4   6        9.36       12.34     93.62 o 
 -28   4   6        8.53       55.70     46.66 o 
 -26   4   6      112.74      198.23     48.37 o 
 -24   4   6      462.32      548.39     83.63 o 
 -22   4   6       18.79       47.07     34.92 o 
 -20   4   6      203.97      204.29     38.91 o 
 -18   4   6     1982.85     1793.03     91.36 o 
 -16   4   6     1396.35     1486.62     80.83 o 
 -14   4   6      200.60      189.04     24.43 o 
 -12   4   6     4269.23     4297.57    116.42 o 
 -10   4   6     1633.34     1296.41    195.66 o 
  -8   4   6      509.95      537.74     41.20 o 
  -6   4   6      107.89      190.55     25.28 o 
  -4   4   6     3532.86     3171.62     96.87 o 
  -2   4   6     1696.37     1768.07     66.18 o 
   0   4   6       25.67       41.48     26.80 o 
   2   4   6     1923.80     2045.34    118.50 o 
   4   4   6      365.21      269.35     49.68 o 
   6   4   6      510.61      562.79     70.28 o 
   8   4   6      589.75      671.90     74.01 o 
  10   4   6      108.02      135.40     40.02 o 
  12   4   6      554.47      606.19     88.80 o 
  14   4   6     2363.11     2246.25    147.44 o 
  16   4   6      865.60      955.75     98.99 o 
  18   4   6       85.35      105.92     42.37 o 
  20   4   6       34.52       85.11     53.06 o 
  22   4   6        9.34       27.67    110.68 o 
 -29   5   6       65.14       84.18     57.22 o 
 -27   5   6       62.73       90.43     46.35 o 
 -25   5   6      165.12      209.19     62.72 o 
 -23   5   6       46.36       85.64     37.11 o 
 -21   5   6        0.60        7.75     29.00 o 
 -19   5   6      329.96      306.41     46.77 o 
 -17   5   6        4.22       29.37     23.33 o 
 -15   5   6      285.85      201.97     51.84 o 
 -13   5   6       37.76       36.10     21.08 o 
 -11   5   6      689.12      569.59     86.48 o 
  -9   5   6       81.08       76.61     21.62 o 
  -7   5   6      207.12      181.83     27.98 o 
  -5   5   6      913.26      827.89     56.55 o 
  -3   5   6      371.08      370.29     43.99 o 
  -1   5   6       60.94       38.81     36.48 o 
   1   5   6        0.60       19.81     33.98 o 
   3   5   6      136.58      133.76     39.07 o 
   5   5   6       40.57       36.06     35.28 o 
   7   5   6     1540.77     1467.67    116.80 o 
   9   5   6     1031.80     1160.80    109.30 o 
  11   5   6      372.32      324.20     58.30 o 
  13   5   6       37.29       56.71     35.36 o 
  15   5   6       74.96       59.57     35.37 o 
  17   5   6        8.68       15.11     37.28 o 
  19   5   6       13.29       32.41     48.14 o 
 -28   6   6       16.20       48.89     72.87 o 
 -26   6   6        7.34       37.75     48.95 o 
 -24   6   6      117.03       92.70     48.80 o 
 -22   6   6        4.42       -2.48     42.03 o 
 -20   6   6       74.09       12.73     30.78 o 
 -18   6   6       36.98       30.53     34.67 o 
 -16   6   6      319.78      235.94     74.25 o 
 -14   6   6       23.39       29.78     29.22 o 
 -12   6   6       13.40       30.01     23.56 o 
 -10   6   6      802.46      611.06    198.11 o 
  -8   6   6      887.03      975.59     78.67 o 
  -6   6   6      487.54      540.00     74.53 o 
  -4   6   6        0.11       16.45     39.75 o 
  -2   6   6        6.48      -14.86     39.28 o 
   0   6   6       25.59       39.41     41.55 o 
   2   6   6        1.28       27.75     36.40 o 
   4   6   6      372.85      338.91     62.95 o 
   6   6   6      582.72      596.48     82.41 o 
   8   6   6      125.08      108.28     38.62 o 
  10   6   6        0.68        0.31     33.58 o 
  12   6   6       93.70       67.21     44.30 o 
  14   6   6      102.13       72.97     36.75 o 
  16   6   6        8.29       41.87     36.29 o 
 -25   7   6       79.31      -34.13     89.47 o 
 -23   7   6        0.23       67.00     58.16 o 
 -21   7   6        1.21       25.70     55.25 o 
 -19   7   6       10.66       24.34     57.26 o 
 -17   7   6       74.07       87.21     38.75 o 
 -15   7   6       78.50      123.37     53.25 o 
 -13   7   6       45.53       30.80     36.38 o 
 -11   7   6      110.94      167.74     46.32 o 
  -9   7   6        5.95      -18.15     44.26 o 
  -7   7   6     1117.94      961.46    117.64 o 
  -5   7   6      824.33     1049.80    133.67 o 
  -3   7   6     1296.72     1347.49    140.06 o 
  -1   7   6        9.46      -22.35     42.10 o 
   1   7   6       92.94       89.51     47.57 o 
   3   7   6       85.20       95.40     40.72 o 
   5   7   6       72.09      121.36     45.86 o 
   7   7   6       37.03       60.38     31.55 o 
   9   7   6      389.64      394.48    107.97 o 
  11   7   6       11.08       33.16     35.05 o 
  13   7   6       24.20       64.92     45.13 o 
 -20   8   6       24.05       35.69     74.29 o 
 -18   8   6      191.69      112.61     54.23 o 
 -16   8   6      164.91      184.78     81.67 o 
 -14   8   6       41.44       93.50     49.40 o 
 -12   8   6        1.94      -17.35     52.55 o 
 -10   8   6        4.85       10.01     59.77 o 
  -8   8   6        0.00       16.23     63.29 o 
  -6   8   6       31.61       21.78     62.77 o 
  -4   8   6        0.38       34.29     54.47 o 
  -2   8   6      366.00      436.93     93.28 o 
   0   8   6       68.35      114.40     49.02 o 
   2   8   6       18.75       70.65     61.77 o 
   4   8   6      184.78      186.02     63.07 o 
   6   8   6       18.59       62.73     43.72 o 
   8   8   6        2.40        6.14     34.96 o 
  10   8   6       37.48       20.29    118.99 o 
 -13   9   6       16.03       65.49     94.08 o 
 -11   9   6        3.91       69.24    101.00 o 
  -9   9   6       77.47      115.36    101.36 o 
  -7   9   6       70.47       72.07     63.55 o 
  -5   9   6        7.98       -6.48     56.07 o 
  -3   9   6       71.08       39.99     61.76 o 
  -1   9   6       78.44       97.94     59.42 o 
   1   9   6       17.67       10.24     53.45 o 
   3   9   6        4.08      -57.19     99.62 o 
   5   9   6        0.05      -38.74    111.61 o 
 -35   1   7      121.41       76.56     99.62 o 
 -33   1   7      217.56      267.49    121.75 o 
 -31   1   7       50.42       -6.57     39.50 o 
 -29   1   7      886.33      903.56    118.62 o 
 -27   1   7      162.08      174.25     51.91 o 
 -25   1   7      156.60      195.83     36.31 o 
 -23   1   7     1119.75     1043.17     59.89 o 
 -21   1   7      242.06      332.44     33.68 o 
 -19   1   7      120.63      117.51     19.06 o 
 -17   1   7      388.11      370.49     49.39 o 
 -15   1   7        0.33       -0.11      9.73 o 
 -13   1   7       17.20        9.15      9.11 o 
 -11   1   7     9378.48     9899.97    154.48 o 
  -9   1   7     2432.10     2326.83     53.12 o 
  -7   1   7       25.62       31.29     10.72 o 
  -5   1   7       14.60       26.73     11.13 o 
  -3   1   7     1917.16     1517.61    102.67 o 
  -1   1   7     2509.60     2492.34     80.37 o 
   1   1   7      516.66      548.06     34.12 o 
   3   1   7      151.48      143.99     19.69 o 
   5   1   7       26.63       22.03     13.86 o 
   7   1   7       37.02       24.54     16.99 o 
   9   1   7      387.78      394.29     42.34 o 
  11   1   7     1154.88     1127.04     86.52 o 
  13   1   7      218.27      217.25     42.75 o 
  15   1   7        2.00       -2.55     26.13 o 
  17   1   7        0.01       13.98     35.01 o 
  19   1   7        0.09       10.21     40.76 o 
  21   1   7       29.15       45.76     49.74 o 
 -34   2   7        7.32       20.29     95.93 o 
 -32   2   7        2.45       13.72     44.78 o 
 -30   2   7      149.31      206.10     70.81 o 
 -28   2   7      437.88      596.78    167.87 o 
 -26   2   7       36.43       42.40     29.23 o 
 -24   2   7      828.30      934.63     91.03 o 
 -22   2   7       80.74       75.51     24.14 o 
 -20   2   7      456.24      516.28     40.04 o 
 -18   2   7      259.74      273.02     28.04 o 
 -16   2   7     1513.05     1594.30     61.38 o 
 -14   2   7     9768.86     9658.43    167.54 o 
 -12   2   7     1149.42      972.59     45.64 o 
 -10   2   7      106.64      118.41     17.13 o 
  -8   2   7      477.11      399.37     80.37 o 
  -6   2   7       17.02       24.31     11.77 o 
  -4   2   7     1937.41     2275.75     66.23 o 
  -2   2   7      701.43      772.92     36.98 o 
   0   2   7       12.11       12.21     10.67 o 
   2   2   7       86.96       80.07     19.10 o 
   4   2   7        0.71        6.22     20.22 o 
   6   2   7     1221.63     1244.09     87.35 o 
   8   2   7      991.70     1188.83     90.07 o 
  10   2   7     3649.92     3577.04    193.74 o 
  12   2   7       50.85       78.69     30.85 o 
  14   2   7       80.08       56.70     30.60 o 
  16   2   7      139.18      155.04     42.39 o 
  18   2   7       35.76       95.24     36.28 o 
  20   2   7        2.23        8.99     43.08 o 
  22   2   7        1.64      -20.29     43.35 o 
 -33   3   7       22.90      107.00    115.30 o 
 -31   3   7       89.76       24.62     38.66 o 
 -29   3   7       27.62        6.55     38.73 o 
 -27   3   7      102.47      151.91     46.01 o 
 -25   3   7      822.23      754.47     88.87 o 
 -23   3   7      478.59      547.72     64.70 o 
 -21   3   7      220.93      169.24     37.99 o 
 -19   3   7      329.14      350.96     33.73 o 
 -17   3   7       85.21       99.22     21.53 o 
 -15   3   7     3801.64     3720.61    144.76 o 
 -13   3   7     1209.02     1289.04     59.27 o 
 -11   3   7     2551.06     2798.85     86.02 o 
  -9   3   7     1742.01     1329.44    220.19 o 
  -7   3   7     4210.31     4195.23    633.03 o 
  -5   3   7     3873.42     3663.45     94.20 o 
  -3   3   7      170.50      106.21     16.98 o 
  -1   3   7       84.58       42.53     12.95 o 
   1   3   7        1.72        7.04     15.07 o 
   3   3   7     1455.13     1472.44     96.28 o 
   5   3   7      250.75      253.93     45.32 o 
   7   3   7      740.28      747.40     76.50 o 
   9   3   7        3.71       30.48     28.18 o 
  11   3   7     2194.33     2251.15    137.86 o 
  13   3   7     1004.90      932.29     89.33 o 
  15   3   7      470.87      542.25     72.37 o 
  17   3   7       47.14       41.87     33.21 o 
  19   3   7      124.12      118.71     60.23 o 
  21   3   7       29.23       67.71     51.80 o 
 -32   4   7        1.84      -87.57    158.65 o 
 -30   4   7       11.78      -19.37     46.24 o 
 -28   4   7        8.88        9.18     33.49 o 
 -26   4   7       11.45       73.62     39.28 o 
 -24   4   7      158.10      192.61     50.60 o 
 -22   4   7      248.52      215.80     51.67 o 
 -20   4   7       32.13       13.62     23.69 o 
 -18   4   7      799.34      775.15     60.91 o 
 -16   4   7     3988.27     4001.23    129.04 o 
 -14   4   7        0.09       14.21     15.87 o 
 -12   4   7      643.85      629.86     47.73 o 
 -10   4   7      417.88      370.79     35.12 o 
  -8   4   7      104.56       86.72     29.70 o 
  -6   4   7       77.11       73.96     18.56 o 
  -4   4   7       93.22      157.97     22.65 o 
  -2   4   7      449.07      469.59     41.47 o 
   0   4   7       40.12       21.54     28.35 o 
   2   4   7      108.76       62.70     34.72 o 
   4   4   7       48.64       41.63     36.31 o 
   6   4   7       53.73       35.88     30.96 o 
   8   4   7       33.38       58.36     35.59 o 
  10   4   7        4.02       -2.42     28.28 o 
  12   4   7        2.00       50.71     36.38 o 
  14   4   7       81.90       90.20     35.85 o 
  16   4   7      206.80      266.10     53.07 o 
  18   4   7        0.33        3.66     33.31 o 
  20   4   7        7.46        5.38     78.26 o 
 -29   5   7        4.17        8.09     69.76 o 
 -27   5   7        0.23        4.76     43.31 o 
 -25   5   7       26.43       85.94     42.67 o 
 -23   5   7      982.68     1099.34    120.98 o 
 -21   5   7      354.23      311.71     63.71 o 
 -19   5   7       52.34      104.93     41.43 o 
 -17   5   7     1991.39     1945.85    105.26 o 
 -15   5   7      761.11      772.36     65.30 o 
 -13   5   7     1640.03     1469.70    215.91 o 
 -11   5   7     1640.14     1474.87     79.32 o 
  -9   5   7      982.29      732.47    166.21 o 
  -7   5   7      115.72      109.67     24.56 o 
  -5   5   7      518.87      576.31     67.90 o 
  -3   5   7      127.39      189.09     47.61 o 
  -1   5   7        3.06      -25.29     30.10 o 
   1   5   7       42.22       57.32     38.28 o 
   3   5   7      190.73      185.43     50.88 o 
   5   5   7      752.16      667.06     78.61 o 
   7   5   7      102.90      150.02     46.95 o 
   9   5   7     1505.87     1550.98    149.77 o 
  11   5   7      452.46      474.77     85.27 o 
  13   5   7        0.48       34.16     35.26 o 
  15   5   7       53.94       67.35     41.96 o 
  17   5   7        0.65       31.99     36.89 o 
 -28   6   7       28.99       76.56     84.86 o 
 -26   6   7      145.37      134.37     57.62 o 
 -24   6   7       60.78      149.04     55.70 o 
 -22   6   7        0.50      -39.01     40.76 o 
 -20   6   7       19.50       35.60     37.67 o 
 -18   6   7        5.53       13.42     32.54 o 
 -16   6   7        1.68       26.01     36.08 o 
 -14   6   7        0.12       18.23     22.62 o 
 -12   6   7      316.25      247.70     77.34 o 
 -10   6   7        2.72        0.36     22.46 o 
  -8   6   7        3.10        8.20     23.04 o 
  -6   6   7      242.52      280.67     58.85 o 
  -4   6   7        4.40       34.50     40.85 o 
  -2   6   7       30.92        5.34     39.17 o 
   0   6   7      110.76      124.45     47.28 o 
   2   6   7      492.91      527.76     80.05 o 
   4   6   7       18.00       30.43     33.80 o 
   6   6   7       24.40       83.59     41.81 o 
   8   6   7      115.77      132.04     46.73 o 
  10   6   7      231.81      243.91     58.19 o 
  12   6   7       11.30       26.41     34.77 o 
  14   6   7        6.05       15.01     37.87 o 
 -25   7   7       33.11      104.10     55.04 o 
 -23   7   7       11.95       34.13     50.60 o 
 -21   7   7       33.09       70.79     46.15 o 
 -19   7   7      103.36      175.87     49.28 o 
 -17   7   7       20.06        5.80     42.58 o 
 -15   7   7        0.41      -12.63     32.56 o 
 -13   7   7       48.85       49.08     34.74 o 
 -11   7   7       53.56       26.08     41.22 o 
  -9   7   7       65.45       35.17     72.21 o 
  -7   7   7      397.50      470.30     91.91 o 
  -5   7   7      202.15      183.15     60.24 o 
  -3   7   7       67.81      134.67     57.91 o 
  -1   7   7       31.63       18.24     43.41 o 
   1   7   7       63.63       90.07     46.94 o 
   3   7   7        3.07       10.10     33.39 o 
   5   7   7       88.26       69.22     39.53 o 
   7   7   7        1.62        1.72     28.05 o 
   9   7   7        7.59       13.27     31.81 o 
  11   7   7       17.43       -2.69     29.74 o 
 -22   8   7      183.59       89.47     77.48 o 
 -20   8   7      325.12      469.72     87.06 o 
 -18   8   7        6.92       42.15     48.83 o 
 -16   8   7       32.03       75.06     43.07 o 
 -14   8   7        0.20        4.02     42.99 o 
 -12   8   7        8.58       32.72     59.06 o 
 -10   8   7       12.61       -5.02     49.27 o 
  -8   8   7        0.56      -11.23     48.04 o 
  -6   8   7       16.13        2.35     59.30 o 
  -4   8   7       33.98       76.24     52.48 o 
  -2   8   7       62.45       94.72     48.85 o 
   0   8   7        5.33       21.84     48.36 o 
   2   8   7      142.70      126.88     48.98 o 
   4   8   7       29.60       86.91     45.69 o 
   6   8   7       57.46       16.23     38.41 o 
   8   8   7        2.10       15.08     40.27 o 
 -11   9   7       45.06       80.22     81.66 o 
  -9   9   7       56.88      152.19    130.05 o 
  -7   9   7        3.51       15.26     61.34 o 
  -5   9   7        0.46       63.33     66.09 o 
  -3   9   7        2.55       29.22     51.95 o 
  -1   9   7        1.50      -74.49     86.24 o 
   1   9   7       13.57       55.43     95.55 o 
   3   9   7      236.32      165.11    156.80 o 
 -34   0   8      379.13      494.39    150.35 o 
 -32   0   8      357.36      413.22    130.05 o 
 -30   0   8      165.19      225.25     67.95 o 
 -28   0   8      525.61      507.11    100.08 o 
 -26   0   8      499.79      603.37     97.22 o 
 -24   0   8      183.05      106.85     52.53 o 
 -22   0   8      194.63      167.21     33.12 o 
 -20   0   8     4016.51     4048.03    147.41 o 
 -18   0   8     1285.77     1462.17     78.33 o 
 -16   0   8     1765.40     1426.71     70.93 o 
 -14   0   8       34.02       42.56     17.07 o 
 -12   0   8    12878.69    12553.29    301.77 o 
 -10   0   8     4699.15     4369.41    178.46 o 
  -8   0   8      849.95     1150.15     54.87 o 
  -6   0   8     2240.66     2633.61    108.00 o 
  -4   0   8     3174.58     2806.31    100.92 o 
  -2   0   8     9279.55     9335.93    206.70 o 
   0   0   8        9.44       68.41     24.31 o 
   2   0   8     2456.80     2236.66    106.60 o 
   4   0   8      515.46      290.61    138.04 o 
   6   0   8       28.35       20.19     23.58 o 
   8   0   8      670.27      781.57     72.32 o 
  10   0   8      881.73      825.97     75.75 o 
  12   0   8     2133.28     2376.65    181.09 o 
  14   0   8       17.90       15.68     54.42 o 
  16   0   8      128.49      312.69    111.61 o 
  18   0   8        9.54        5.53     53.50 o 
  20   0   8      114.56      224.14    132.82 o 
 -37   1   8        7.62       70.10     89.47 o 
 -35   1   8       15.44        0.92     87.63 o 
 -33   1   8       15.81       25.31     42.47 o 
 -31   1   8      323.34      321.46     66.44 o 
 -29   1   8       15.41       25.89     35.89 o 
 -27   1   8        6.72       -6.13     29.03 o 
 -25   1   8      257.09      237.11     45.08 o 
 -23   1   8      126.43      121.61     37.00 o 
 -21   1   8     2751.48     2830.33     91.42 o 
 -19   1   8      577.72      666.06     56.79 o 
 -17   1   8      156.99      116.35     17.28 o 
 -15   1   8        1.27        0.30     10.00 o 
 -13   1   8     3832.31     3670.23    100.50 o 
 -11   1   8      523.12      453.97     33.47 o 
  -9   1   8      213.97      291.25     19.64 o 
  -7   1   8     1649.96     1240.97    295.17 o 
  -5   1   8       18.86       58.34     13.19 o 
  -3   1   8      922.84      946.69     49.24 o 
  -1   1   8      125.51      200.66     22.10 o 
   1   1   8      173.39      128.94     19.27 o 
   3   1   8     1420.99     1256.95     57.25 o 
   5   1   8     1442.82     1572.99     66.58 o 
   7   1   8       72.79       99.68     27.09 o 
   9   1   8      133.47      204.29     40.43 o 
  11   1   8      431.93      384.31     54.32 o 
  13   1   8        4.11       -9.85     24.90 o 
  15   1   8        0.31      -16.17     28.62 o 
  17   1   8       25.36       63.83     40.56 o 
  19   1   8       44.45       74.48     50.11 o 
  21   1   8      147.86      257.48     73.81 o 
 -34   2   8        1.66       18.08     48.29 o 
 -32   2   8      106.45      135.30     63.98 o 
 -30   2   8       31.41       -8.27     43.40 o 
 -28   2   8        7.02      -14.91     33.91 o 
 -26   2   8      214.76      276.37     63.90 o 
 -24   2   8        0.17       -4.99     19.61 o 
 -22   2   8       91.78       62.86     23.22 o 
 -20   2   8       16.14        9.92     13.74 o 
 -18   2   8      241.16      238.64     25.36 o 
 -16   2   8      787.75      695.19     41.43 o 
 -14   2   8     4009.18     3666.73     90.77 o 
 -12   2   8     1182.93     1250.40     51.43 o 
 -10   2   8      711.63      706.69     40.46 o 
  -8   2   8        2.07       18.23     12.45 o 
  -6   2   8      412.37      414.89     88.67 o 
  -4   2   8     5118.43     5024.86    104.55 o 
  -2   2   8      113.73      152.98     18.34 o 
   0   2   8      151.82      174.46     19.48 o 
   2   2   8       84.91       67.36     14.10 o 
   4   2   8       11.51        5.29     15.45 o 
   6   2   8      649.86      706.12     68.49 o 
   8   2   8     1516.90     1335.72     97.25 o 
  10   2   8     2327.39     2461.43    135.98 o 
  12   2   8      132.03      120.70     40.58 o 
  14   2   8       18.68       37.85     28.10 o 
  16   2   8        0.51       -0.72     23.03 o 
  18   2   8       12.74       17.58     39.16 o 
  20   2   8       72.61       71.55     54.03 o 
 -33   3   8       64.27       27.08     42.36 o 
 -31   3   8        3.00       23.98     44.53 o 
 -29   3   8        3.75       44.58     45.07 o 
 -27   3   8      138.31      138.04     63.28 o 
 -25   3   8        5.45       27.95     47.40 o 
 -23   3   8      142.86       95.66     40.42 o 
 -21   3   8      320.25      171.06     67.11 o 
 -19   3   8      652.22      486.39    107.57 o 
 -17   3   8      700.17      498.48     90.08 o 
 -15   3   8      325.81      261.12     40.76 o 
 -13   3   8     6333.56     6265.25    184.18 o 
 -11   3   8       43.87       20.40     16.46 o 
  -9   3   8      188.00      214.63     26.12 o 
  -7   3   8     3277.83     3647.96    102.09 o 
  -5   3   8     3722.92     4319.96    104.33 o 
  -3   3   8      223.20      152.96     20.30 o 
  -1   3   8     1507.52     1401.85     76.73 o 
   1   3   8      606.14      675.36     67.79 o 
   3   3   8      239.51      233.86     43.82 o 
   5   3   8      400.51      387.10     56.45 o 
   7   3   8     1400.05     1247.64     98.92 o 
   9   3   8      220.50      289.35     51.94 o 
  11   3   8      341.81      349.23     56.68 o 
  13   3   8       26.03       66.01     33.75 o 
  15   3   8       96.43       60.94     32.17 o 
  17   3   8      313.87      349.87     58.18 o 
  19   3   8      405.72      487.25     75.11 o 
 -32   4   8       75.09       44.27     48.42 o 
 -30   4   8       79.93      101.59     67.32 o 
 -28   4   8      310.23      244.16     79.56 o 
 -26   4   8      243.81      324.24     59.46 o 
 -24   4   8      491.12      372.73     65.50 o 
 -22   4   8     2019.03     2264.00    129.91 o 
 -20   4   8     3171.51     3063.17    148.31 o 
 -18   4   8      472.79      450.27     45.72 o 
 -16   4   8       43.58       54.34     19.23 o 
 -14   4   8       92.76       90.93     21.93 o 
 -12   4   8     1000.28      986.57     62.16 o 
 -10   4   8      424.82      428.35     42.96 o 
  -8   4   8      117.69      172.90     25.67 o 
  -6   4   8      111.72      102.47     21.98 o 
  -4   4   8      812.89      710.39     46.29 o 
  -2   4   8        9.85       81.72     33.15 o 
   0   4   8       20.82       31.07     31.75 o 
   2   4   8      590.82      557.71     70.72 o 
   4   4   8     1249.44     1285.04    103.84 o 
   6   4   8        8.45       15.90     28.26 o 
   8   4   8       33.16       26.94     31.08 o 
  10   4   8      535.50      633.59     77.99 o 
  12   4   8      416.98      311.34     66.54 o 
  14   4   8       81.52      115.35     41.47 o 
  16   4   8       48.25       63.99     34.40 o 
  18   4   8       49.33       69.41     40.33 o 
 -29   5   8       13.20      -46.18     34.89 o 
 -27   5   8        0.38       61.28     36.13 o 
 -25   5   8      390.12      452.93     73.41 o 
 -23   5   8       98.59      154.25     44.64 o 
 -21   5   8      636.13      547.66    104.95 o 
 -19   5   8      714.94      691.06     72.84 o 
 -17   5   8       14.30      -12.22     19.42 o 
 -15   5   8     4276.40     4388.74    162.53 o 
 -13   5   8      787.95      818.08     59.21 o 
 -11   5   8      102.21       79.12     36.33 o 
  -9   5   8       17.48       52.89     21.52 o 
  -7   5   8       50.61       51.51     23.58 o 
  -5   5   8      976.84     1340.41    109.90 o 
  -3   5   8        0.71        1.90     31.99 o 
  -1   5   8     1386.57     1217.04    104.87 o 
   1   5   8     2244.99     2290.21    143.38 o 
   3   5   8      708.04      665.21     80.53 o 
   5   5   8      430.04      422.57     83.22 o 
   7   5   8       51.49       66.47     42.46 o 
   9   5   8      509.57      521.38     82.67 o 
  11   5   8      121.60      140.39     37.23 o 
  13   5   8       10.29      131.23    164.49 o 
  15   5   8        0.31       78.37     66.16 o 
  17   5   8        3.85       25.83    124.52 o 
 -28   6   8       64.78      205.15     62.27 o 
 -26   6   8       51.39       39.18     53.71 o 
 -24   6   8       18.91      -18.07     37.61 o 
 -22   6   8        0.14       15.93     33.06 o 
 -20   6   8       65.64       89.07     47.82 o 
 -18   6   8      379.55      411.38     73.75 o 
 -16   6   8       82.68       82.38     32.67 o 
 -14   6   8      394.42      335.48     89.31 o 
 -12   6   8        2.15        5.87     23.39 o 
 -10   6   8       93.81      125.01     30.83 o 
  -8   6   8     1339.38     1326.22    118.38 o 
  -6   6   8      814.60      936.42    138.33 o 
  -4   6   8     1433.66     1416.68    124.27 o 
  -2   6   8      630.44      722.29     90.82 o 
   0   6   8      365.65      368.87     67.20 o 
   2   6   8      530.04      574.26     79.61 o 
   4   6   8       29.15       30.37     35.78 o 
   6   6   8      261.60      224.92     63.95 o 
   8   6   8      230.18      177.19     54.45 o 
  10   6   8       57.08       80.82     43.76 o 
  12   6   8       51.36       53.85     37.80 o 
  14   6   8       29.44       29.24     35.18 o 
 -27   7   8       41.20      170.64     92.24 o 
 -25   7   8      168.70      144.27     62.89 o 
 -23   7   8        0.52        6.38     79.33 o 
 -21   7   8       50.60       26.09     45.05 o 
 -19   7   8      134.70      174.26     57.23 o 
 -17   7   8       52.37       41.45     43.25 o 
 -15   7   8      113.58      132.24     55.40 o 
 -13   7   8       32.78       78.19     51.33 o 
 -11   7   8       65.25       31.00     53.05 o 
  -9   7   8        0.39        2.02     51.46 o 
  -7   7   8       87.22       86.14     55.02 o 
  -5   7   8        5.11       34.42     40.92 o 
  -3   7   8      318.68      382.81     71.58 o 
  -1   7   8      271.95      281.92     68.14 o 
   1   7   8      280.68      390.91     73.20 o 
   3   7   8       31.84       14.90     33.20 o 
   5   7   8        0.52      -32.34     27.30 o 
   7   7   8        7.56       17.96     31.04 o 
   9   7   8       72.15       74.05     39.25 o 
 -22   8   8       17.45       54.57     56.82 o 
 -20   8   8       22.08      101.83     68.86 o 
 -18   8   8       24.77       46.58     61.85 o 
 -16   8   8        1.73       83.94     95.00 o 
 -14   8   8       48.60      124.52    116.22 o 
 -12   8   8       11.40        0.80     71.02 o 
 -10   8   8        4.67       23.07     56.29 o 
  -8   8   8      134.26      222.38     80.36 o 
  -6   8   8       50.08       30.51     53.60 o 
  -4   8   8      133.89      126.34     66.09 o 
  -2   8   8        0.15       65.20     76.68 o 
   0   8   8      126.13       73.05     46.83 o 
   2   8   8      243.03      237.71     60.99 o 
   4   8   8        6.42      -26.81     28.76 o 
   6   8   8       70.39       21.30     37.94 o 
 -11   9   8       31.45      193.70    144.81 o 
  -9   9   8       93.91      171.88     96.73 o 
  -7   9   8       14.25       30.51     63.16 o 
  -5   9   8        0.18       34.57     68.14 o 
  -3   9   8        6.02       30.52     79.68 o 
  -1   9   8       27.08       86.73     96.08 o 
 -37   1   9       21.96       95.00    124.52 o 
 -35   1   9      138.33      303.46    133.74 o 
 -33   1   9        0.39       -0.23     32.15 o 
 -31   1   9        8.94       11.87     40.59 o 
 -29   1   9      117.74      166.17     58.09 o 
 -27   1   9       37.28       61.66     31.90 o 
 -25   1   9      303.02      326.32     54.55 o 
 -23   1   9      154.82      149.23     37.00 o 
 -21   1   9      907.46     1109.29    133.78 o 
 -19   1   9     4523.76     4036.06     94.56 o 
 -17   1   9     3107.01     3526.20     85.87 o 
 -15   1   9     1655.88     1544.88     66.51 o 
 -13   1   9     2160.18     2068.01     76.88 o 
 -11   1   9    13171.77    14002.52    187.09 o 
  -9   1   9       21.07       23.96      8.69 o 
  -7   1   9     3588.74     3596.99    133.37 o 
  -5   1   9      415.92      398.66     29.58 o 
  -3   1   9     2764.82     2362.82    206.75 o 
  -1   1   9     3683.98     3695.20     96.19 o 
   1   1   9     1834.67     1555.90     63.90 o 
   3   1   9      657.43      561.98     39.34 o 
   5   1   9        3.74       15.50     21.51 o 
   7   1   9      208.63      194.73     34.32 o 
   9   1   9       51.28       49.95     33.17 o 
  11   1   9      213.89      184.38     42.40 o 
  13   1   9       20.33       43.57     32.29 o 
  15   1   9       20.26       32.00     41.03 o 
  17   1   9        0.28       19.28     35.89 o 
  19   1   9        9.79       -3.14     37.01 o 
 -36   2   9      134.36      115.09     70.09 o 
 -34   2   9       11.53       40.30     76.10 o 
 -32   2   9        9.62      -16.25     32.76 o 
 -30   2   9       28.30       12.19     38.26 o 
 -28   2   9        5.15       29.60     37.35 o 
 -26   2   9       61.12      126.85     52.59 o 
 -24   2   9       28.47       38.92     23.41 o 
 -22   2   9       81.93       66.93     22.13 o 
 -20   2   9        0.00       28.23     18.76 o 
 -18   2   9      381.59      469.57     37.38 o 
 -16   2   9        1.09       -1.60     11.18 o 
 -14   2   9        3.25       65.15     18.22 o 
 -12   2   9    11682.77    12829.98    177.86 o 
 -10   2   9     3281.30     3661.66     91.56 o 
  -8   2   9    10914.23    11701.02    260.29 o 
  -6   2   9     4122.70     4275.29    195.72 o 
  -4   2   9     3803.87     4093.15     98.17 o 
  -2   2   9     2324.79     2300.91     73.04 o 
   0   2   9      688.21      746.05     41.31 o 
   2   2   9       66.70      109.40     24.67 o 
   4   2   9        2.83        4.10     24.80 o 
   6   2   9      224.15      222.64     45.05 o 
   8   2   9        0.13        9.71     28.73 o 
  10   2   9       11.56       23.63     28.51 o 
  12   2   9      735.85      849.29     83.33 o 
  14   2   9        0.06       20.04     30.42 o 
  16   2   9        3.71       27.54     33.73 o 
  18   2   9       45.89        3.69     40.33 o 
 -35   3   9        0.13      -31.36     37.82 o 
 -33   3   9      180.41      163.02     69.64 o 
 -31   3   9        0.18       41.79     47.20 o 
 -29   3   9      234.59      182.90     80.19 o 
 -27   3   9        0.01       10.59     37.95 o 
 -25   3   9        0.09       24.52     27.17 o 
 -23   3   9      385.11      319.18     52.43 o 
 -21   3   9      110.90       85.03     25.15 o 
 -19   3   9       75.41      100.52     24.47 o 
 -17   3   9       77.25      112.26     20.32 o 
 -15   3   9     4021.88     3679.07    119.53 o 
 -13   3   9     1632.27     1761.53    161.53 o 
 -11   3   9     1453.21     1573.93     80.85 o 
  -9   3   9      199.22      172.97     24.86 o 
  -7   3   9        5.78       19.30     15.66 o 
  -5   3   9     2256.56     2339.80    108.11 o 
  -3   3   9     1059.66     1207.43     65.45 o 
  -1   3   9     1318.89     1200.58     65.23 o 
   1   3   9      250.68      254.35     45.21 o 
   3   3   9       12.06        9.73     27.77 o 
   5   3   9     1352.66     1334.96    100.42 o 
   7   3   9      790.07      921.77     89.54 o 
   9   3   9      670.45      754.49     79.54 o 
  11   3   9       63.57       47.56     33.70 o 
  13   3   9      377.78      346.87     58.98 o 
  15   3   9      493.41      595.24     73.23 o 
  17   3   9      474.64      398.97     67.32 o 
  19   3   9       29.53      -12.91    108.84 o 
 -32   4   9        0.38        3.64     47.33 o 
 -30   4   9       26.51       11.31     55.25 o 
 -28   4   9        1.73       -1.52     41.03 o 
 -26   4   9        5.61       24.78     37.76 o 
 -24   4   9       44.94       43.49     27.28 o 
 -22   4   9      494.90      551.65     64.26 o 
 -20   4   9      545.65      570.47     68.89 o 
 -18   4   9      479.15      427.67     46.69 o 
 -16   4   9     2169.42     2350.62     96.23 o 
 -14   4   9      361.77      299.37     33.53 o 
 -12   4   9      313.59      288.73     38.20 o 
 -10   4   9     1017.49     1073.40     62.75 o 
  -8   4   9      846.53      958.83     59.81 o 
  -6   4   9      888.23      953.28     55.60 o 
  -4   4   9       73.04      129.62     27.39 o 
  -2   4   9      373.58      288.06     51.51 o 
   0   4   9      939.96      962.32     91.19 o 
   2   4   9      623.11      607.98     76.24 o 
   4   4   9      193.67      161.76     46.53 o 
   6   4   9      300.26      263.31     55.02 o 
   8   4   9        1.43       25.29     31.93 o 
  10   4   9        3.10       15.98     28.47 o 
  12   4   9      141.78      130.47     42.65 o 
  14   4   9       18.01       14.67     31.67 o 
  16   4   9        3.09        8.74     45.40 o 
  18   4   9      137.23      189.69     95.00 o 
 -31   5   9      119.37       22.42     55.78 o 
 -29   5   9        1.02       15.85     45.81 o 
 -27   5   9      129.77      101.86     44.76 o 
 -25   5   9      184.73      208.35     51.28 o 
 -23   5   9       85.63      110.57     42.58 o 
 -21   5   9       93.74      116.03     37.88 o 
 -19   5   9       69.36       74.81     33.92 o 
 -17   5   9     1241.86     1266.70    100.10 o 
 -15   5   9       61.09      120.46     99.58 o 
 -13   5   9      398.87      391.07     40.36 o 
 -11   5   9      462.97      500.94     48.30 o 
  -9   5   9      247.63      223.83     33.71 o 
  -7   5   9      172.14      193.61     36.47 o 
  -5   5   9       10.59       16.72     38.30 o 
  -3   5   9      731.48      648.60     76.79 o 
  -1   5   9      173.79      254.50     58.35 o 
   1   5   9      272.94      327.42     63.43 o 
   3   5   9      496.67      505.15     90.45 o 
   5   5   9      716.95      647.74    100.45 o 
   7   5   9       23.20       19.64     33.21 o 
   9   5   9      102.11       60.33     35.91 o 
  11   5   9        3.03       17.81     34.73 o 
  13   5   9       85.78      101.18     46.44 o 
  15   5   9      194.86      210.82     54.95 o 
 -28   6   9       36.42      -54.42     72.87 o 
 -26   6   9        0.91       43.69     37.69 o 
 -24   6   9       72.08       85.71     42.22 o 
 -22   6   9       40.33       81.83     42.70 o 
 -20   6   9        1.08       25.46     38.93 o 
 -18   6   9      153.40       68.60     40.28 o 
 -16   6   9       33.22       34.09     28.92 o 
 -14   6   9      500.46      501.50     55.54 o 
 -12   6   9      631.64      580.43     60.00 o 
 -10   6   9      801.61      820.77     72.53 o 
  -8   6   9       82.87       91.43     42.59 o 
  -6   6   9     1304.58     1345.91    119.45 o 
  -4   6   9      552.38      566.15     81.30 o 
  -2   6   9      605.88      586.85     83.95 o 
   0   6   9      219.08      248.20     62.07 o 
   2   6   9       15.05       30.68     39.77 o 
   4   6   9        0.73        9.81     32.66 o 
   6   6   9        9.87       15.52     33.04 o 
   8   6   9       84.43       90.63     40.68 o 
  10   6   9        9.36        8.52     30.42 o 
  12   6   9        8.42        8.87     31.46 o 
 -27   7   9        1.87       74.71    102.38 o 
 -25   7   9        5.96       13.62     54.36 o 
 -23   7   9       52.86       41.64     52.58 o 
 -21   7   9        4.95       -0.12     45.87 o 
 -19   7   9       12.89       26.49     37.88 o 
 -17   7   9      499.04      504.99     76.37 o 
 -15   7   9      184.87      192.13     67.67 o 
 -13   7   9      268.45      147.81     67.99 o 
 -11   7   9       11.64       40.98     51.52 o 
  -9   7   9       26.94        9.22     50.61 o 
  -7   7   9       40.38       77.70     52.76 o 
  -5   7   9      335.79      479.36     82.43 o 
  -3   7   9       47.11       61.68     45.33 o 
  -1   7   9        7.97       -8.25     36.19 o 
   1   7   9      299.45      328.44     66.55 o 
   3   7   9       29.64       44.06     34.18 o 
   5   7   9       42.97       44.12     33.92 o 
   7   7   9        0.00       15.62     37.68 o 
   9   7   9        1.99      -14.76     37.28 o 
 -22   8   9       56.52       66.40     64.18 o 
 -20   8   9        0.02      140.30     71.94 o 
 -18   8   9        2.14       37.58     77.08 o 
 -16   8   9       56.36      244.43    151.27 o 
 -14   8   9       16.62       58.11    129.13 o 
 -12   8   9       45.11       69.18     79.32 o 
 -10   8   9        1.65       56.65     48.96 o 
  -8   8   9        0.48       11.71     50.16 o 
  -6   8   9        0.07      -16.94     47.05 o 
  -4   8   9       12.09       22.63     40.93 o 
  -2   8   9       24.87       35.06     44.87 o 
   0   8   9      102.19      147.24     55.63 o 
   2   8   9       32.35       37.96     47.39 o 
   4   8   9       27.50       73.58     56.05 o 
 -11   9   9       86.07       37.82     77.48 o 
  -9   9   9      131.41       96.03     83.99 o 
  -7   9   9        2.55      -13.84     97.77 o 
  -5   9   9        0.45       64.11     77.52 o 
  -3   9   9        2.70       -6.51     76.94 o 
  -1   9   9        0.58      -20.89     77.89 o 
   1   9   9       30.73      -29.52     98.69 o 
 -36   0  10       55.12      139.28     98.69 o 
 -34   0  10        0.09       34.13     93.16 o 
 -32   0  10      893.01      918.69    199.23 o 
 -30   0  10     1085.29     1116.07    213.07 o 
 -28   0  10       23.90       -7.73     41.10 o 
 -26   0  10      815.80      786.63    112.99 o 
 -24   0  10      927.02      893.99    178.48 o 
 -22   0  10      266.80      223.76     64.87 o 
 -20   0  10      235.16      261.49     59.33 o 
 -18   0  10     1917.09     2311.50     85.20 o 
 -16   0  10      808.34      461.82     67.31 o 
 -14   0  10      587.48      393.99     58.70 o 
 -12   0  10       49.13       18.46     11.31 o 
 -10   0  10      523.83      451.75     51.91 o 
  -8   0  10      237.08      189.76     27.73 o 
  -6   0  10     1643.96     1495.37     76.98 o 
  -4   0  10     3533.92     3764.02    136.63 o 
  -2   0  10     1305.75     1554.67     92.90 o 
   0   0  10     1985.17     1778.96     97.43 o 
   2   0  10      957.45     1202.00     87.61 o 
   4   0  10      252.29      132.92     79.33 o 
   6   0  10       88.71       32.87     30.25 o 
   8   0  10      532.09      531.39     87.98 o 
  10   0  10       36.82        3.69     55.34 o 
  12   0  10       14.43        5.53     61.80 o 
  14   0  10        1.08       50.73     59.95 o 
  16   0  10      147.18      159.57     77.48 o 
  18   0  10        4.20       73.79     98.69 o 
 -37   1  10       28.90      -56.26    112.53 o 
 -35   1  10        0.16       27.07     37.42 o 
 -33   1  10      150.78      176.64     52.56 o 
 -31   1  10       50.38       84.60     46.75 o 
 -29   1  10      282.92      251.70     51.66 o 
 -27   1  10      708.24      710.62    101.05 o 
 -25   1  10       10.27       10.85     28.39 o 
 -23   1  10       95.78      136.53     37.44 o 
 -21   1  10      346.01      404.09     39.91 o 
 -19   1  10      102.44      116.33     21.26 o 
 -17   1  10      312.83      321.52     35.46 o 
 -15   1  10     2544.50     3020.23     96.27 o 
 -13   1  10     5720.90     5057.55    115.04 o 
 -11   1  10     3011.96     2922.31     69.44 o 
  -9   1  10     8144.91     7571.40    146.64 o 
  -7   1  10      125.93      110.46     16.89 o 
  -5   1  10     1245.15     1218.36     54.01 o 
  -3   1  10       56.09       99.71     19.29 o 
  -1   1  10     2483.34     2525.99     87.31 o 
   1   1  10       12.05       14.03     14.11 o 
   3   1  10       86.51       78.50     21.95 o 
   5   1  10        3.39        6.28     19.77 o 
   7   1  10      128.88       93.82     36.42 o 
   9   1  10      107.50      129.55     40.42 o 
  11   1  10        1.68       -7.03     34.75 o 
  13   1  10       29.91       45.40     36.29 o 
  15   1  10        1.59       -6.61     32.16 o 
  17   1  10        0.02       -9.67     39.63 o 
 -36   2  10       77.71       53.43     71.95 o 
 -34   2  10        2.55        8.36     36.13 o 
 -32   2  10        1.44      -10.96     29.69 o 
 -30   2  10       95.05      105.69     49.53 o 
 -28   2  10     2519.02     2550.60    220.45 o 
 -26   2  10      281.42      325.15     54.31 o 
 -24   2  10        5.58       -2.61     27.13 o 
 -22   2  10       49.53       35.34     21.59 o 
 -20   2  10       27.74       34.02     20.19 o 
 -18   2  10      112.76       73.87     20.94 o 
 -16   2  10      549.55      470.58     32.80 o 
 -14   2  10     1617.12     1939.89     81.23 o 
 -12   2  10        3.49       -0.36     11.37 o 
 -10   2  10        7.89       15.32     11.79 o 
  -8   2  10      105.20      245.79     25.51 o 
  -6   2  10      120.66      128.12     20.47 o 
  -4   2  10        4.44        5.34     12.38 o 
  -2   2  10       37.23       77.68     16.19 o 
   0   2  10      353.88      397.14     40.93 o 
   2   2  10       32.02       47.25     21.45 o 
   4   2  10     1204.40     1110.63     88.06 o 
   6   2  10      802.30      854.35     81.66 o 
   8   2  10      223.20      217.91     47.24 o 
  10   2  10        0.55        3.64     29.90 o 
  12   2  10        0.00       17.80     26.36 o 
  14   2  10      131.70      139.90     50.80 o 
  16   2  10       38.54       24.53     29.70 o 
 -35   3  10       21.38       37.13     58.20 o 
 -33   3  10       84.60       97.54     58.11 o 
 -31   3  10        4.34      -10.15     46.05 o 
 -29   3  10      121.97      149.83     50.48 o 
 -27   3  10       10.22       35.66     43.05 o 
 -25   3  10       65.82       50.27     37.91 o 
 -23   3  10        0.38        7.87     21.28 o 
 -21   3  10      214.24      185.80     31.99 o 
 -19   3  10      915.64      803.54     62.23 o 
 -17   3  10      569.74      469.42     46.16 o 
 -15   3  10     1449.36     1538.39    123.25 o 
 -13   3  10     1287.97     1260.05     64.11 o 
 -11   3  10       14.43       38.42     17.92 o 
  -9   3  10      118.00       70.27     18.25 o 
  -7   3  10     1738.69     1596.29     69.57 o 
  -5   3  10      813.92      824.31     48.29 o 
  -3   3  10        6.48        2.13     16.65 o 
  -1   3  10      452.13      543.04     48.77 o 
   1   3  10      226.62      202.94     44.84 o 
   3   3  10      617.04      587.93     70.91 o 
   5   3  10      210.31      184.94     47.18 o 
   7   3  10        3.26       35.96     34.03 o 
   9   3  10       40.57       70.22     39.88 o 
  11   3  10      247.43      150.79     42.51 o 
  13   3  10       34.75       58.76     29.43 o 
  15   3  10        0.54       38.54     30.99 o 
  17   3  10       33.82       98.38     48.99 o 
 -32   4  10      134.18      195.47     81.99 o 
 -30   4  10        2.04       34.59     54.79 o 
 -28   4  10        6.34      -22.42     40.73 o 
 -26   4  10       74.03      132.57     59.36 o 
 -24   4  10        4.63       21.62     29.29 o 
 -22   4  10     1158.27      861.58    270.90 o 
 -20   4  10     3001.65     2992.88    149.55 o 
 -18   4  10       29.31       32.38     20.47 o 
 -16   4  10        4.29        9.15     17.36 o 
 -14   4  10      727.81      774.43     61.74 o 
 -12   4  10       39.06       44.99     19.71 o 
 -10   4  10        0.91       27.21     17.62 o 
  -8   4  10        4.27       29.39     19.39 o 
  -6   4  10       97.47      130.61     28.34 o 
  -4   4  10      108.84       94.48     36.78 o 
  -2   4  10       16.71        9.66     29.06 o 
   0   4  10      422.28      297.46     59.05 o 
   2   4  10      619.97      567.69     73.41 o 
   4   4  10     3077.74     3335.31    202.17 o 
   6   4  10      444.13      448.60     77.38 o 
   8   4  10      444.15      543.56     77.57 o 
  10   4  10      994.27     1097.52    119.00 o 
  12   4  10      824.99      860.87     97.05 o 
  14   4  10      451.67      426.09     71.42 o 
  16   4  10      129.59       79.08     72.84 o 
 -31   5  10        4.89       -0.09     49.12 o 
 -29   5  10      137.44      115.20     59.31 o 
 -27   5  10        7.14       13.35     32.79 o 
 -25   5  10       10.14       33.71     36.32 o 
 -23   5  10       56.39       74.60     40.21 o 
 -21   5  10     1156.39     1274.02    105.79 o 
 -19   5  10      127.65      199.35     43.79 o 
 -17   5  10     1606.13     1650.63    116.11 o 
 -15   5  10        0.11       14.61     23.31 o 
 -13   5  10      135.55      184.79     33.94 o 
 -11   5  10      167.59      102.47     30.92 o 
  -9   5  10      313.07      373.02     48.36 o 
  -7   5  10      293.13      265.70     58.74 o 
  -5   5  10     2010.95     1913.70    130.20 o 
  -3   5  10       76.83      133.93     47.31 o 
  -1   5  10      264.64      206.04     48.72 o 
   1   5  10      364.15      464.71     92.22 o 
   3   5  10      118.87      133.29     50.72 o 
   5   5  10      432.31      455.78     86.53 o 
   7   5  10      182.78      157.78     45.61 o 
   9   5  10        8.59       24.71     34.22 o 
  11   5  10       22.30       42.53     35.49 o 
  13   5  10       35.74       30.59     35.78 o 
 -28   6  10      119.81       81.10     56.29 o 
 -26   6  10        8.53       33.34     42.17 o 
 -24   6  10       21.08        7.89     35.66 o 
 -22   6  10       94.35       60.38     40.81 o 
 -20   6  10      101.34      122.25     47.29 o 
 -18   6  10       21.55       17.49     30.63 o 
 -16   6  10      826.29      869.27     87.59 o 
 -14   6  10      367.05      178.19     97.36 o 
 -12   6  10     2749.81     1650.92    779.35 o 
 -10   6  10     1567.24     1563.43    128.39 o 
  -8   6  10      131.78      109.62     49.43 o 
  -6   6  10        5.95        8.44     41.55 o 
  -4   6  10        5.42       12.51     43.77 o 
  -2   6  10        1.32       18.54     35.93 o 
   0   6  10      182.36      151.73     48.51 o 
   2   6  10        0.10      -23.55     36.88 o 
   4   6  10       44.32       29.20     30.23 o 
   6   6  10       18.82        8.70     30.18 o 
   8   6  10       13.52      -22.55     25.72 o 
  10   6  10        5.32       33.84     32.59 o 
 -25   7  10       48.77      115.04     68.45 o 
 -23   7  10       16.10       29.74     46.34 o 
 -21   7  10      156.46      221.33     50.03 o 
 -19   7  10      153.52      222.88     54.06 o 
 -17   7  10       87.44      113.25     41.98 o 
 -15   7  10      114.73      131.77     50.57 o 
 -13   7  10       99.36      210.36    345.89 o 
 -11   7  10        3.90       69.91     54.08 o 
  -9   7  10       46.54       90.04     52.35 o 
  -7   7  10       42.91       39.83     47.21 o 
  -5   7  10        2.23       57.68     43.10 o 
  -3   7  10       18.63       51.48     45.62 o 
  -1   7  10        3.35        8.80     40.63 o 
   1   7  10       21.31        5.57     30.09 o 
   3   7  10       17.29       19.25     33.58 o 
   5   7  10      101.90       53.35     36.59 o 
   7   7  10       13.56        0.70     33.91 o 
 -22   8  10       11.63       22.86     66.70 o 
 -20   8  10       10.77      -45.69     73.92 o 
 -18   8  10        1.65       42.43    112.53 o 
 -16   8  10        4.13       85.78    124.52 o 
 -12   8  10      210.28      124.52    101.46 o 
 -10   8  10       64.06       20.15     44.17 o 
  -8   8  10       13.33       52.32     49.37 o 
  -6   8  10        7.74       18.81     45.24 o 
  -4   8  10        2.47        8.62     30.59 o 
  -2   8  10       48.24       65.12     46.79 o 
   0   8  10        6.15       75.37     47.84 o 
   2   8  10       15.46       27.46     33.45 o 
   4   8  10       15.21       -1.43     43.45 o 
  -7   9  10        7.99       51.76    101.40 o 
  -5   9  10        4.13       53.37     89.33 o 
  -3   9  10        1.44       20.29    113.45 o 
 -37   1  11        0.72       65.49    121.75 o 
 -35   1  11        0.06       26.53     33.82 o 
 -33   1  11      291.63      204.68     67.16 o 
 -31   1  11      284.29      308.29     66.57 o 
 -29   1  11      351.20      392.66     59.40 o 
 -27   1  11      477.61      404.94     79.61 o 
 -25   1  11       66.47       73.10     33.25 o 
 -23   1  11      147.67       99.94     32.16 o 
 -21   1  11      162.90      201.36     39.40 o 
 -19   1  11      606.29      563.76     42.35 o 
 -17   1  11       79.93       86.20     19.46 o 
 -15   1  11      138.14       91.67     23.98 o 
 -13   1  11        4.48       15.70     13.87 o 
 -11   1  11      915.80      885.14     58.09 o 
  -9   1  11       56.96       58.30     13.34 o 
  -7   1  11     3786.38     3995.47     98.64 o 
  -5   1  11     3648.26     3400.64     94.53 o 
  -3   1  11      499.64      410.39     79.28 o 
  -1   1  11       11.10       33.60     16.33 o 
   1   1  11      345.33      369.86     33.95 o 
   3   1  11      300.87      300.18     38.00 o 
   5   1  11      176.74      206.28     34.28 o 
   7   1  11      356.40      303.91     50.57 o 
   9   1  11      191.60      249.99     56.72 o 
  11   1  11      112.46       91.70     40.96 o 
  13   1  11      206.43      194.75     75.17 o 
  15   1  11       71.52       41.69     46.57 o 
  17   1  11       38.59       41.20     34.67 o 
 -36   2  11       96.89       73.55     99.16 o 
 -34   2  11        3.66       38.74     58.11 o 
 -32   2  11       42.74       71.36     39.05 o 
 -30   2  11       59.21      146.12     53.28 o 
 -28   2  11      479.88      539.10     77.91 o 
 -26   2  11     1028.97     1106.57    102.51 o 
 -24   2  11       47.69       85.19     32.98 o 
 -22   2  11     1634.00     1524.40     96.13 o 
 -20   2  11      176.99      117.45     27.19 o 
 -18   2  11      184.77      212.25     32.19 o 
 -16   2  11     1448.72     1335.44     85.31 o 
 -14   2  11      361.64      384.61     28.26 o 
 -12   2  11      205.33      194.08     21.37 o 
 -10   2  11       61.65      120.49     19.07 o 
  -8   2  11      268.08      395.87     33.03 o 
  -6   2  11       46.13       46.01     15.13 o 
  -4   2  11     1337.30     1413.68     62.18 o 
  -2   2  11      514.57      501.48     46.83 o 
   0   2  11       64.24       86.00     24.57 o 
   2   2  11      187.37      159.13     38.29 o 
   4   2  11      175.48      173.26     39.99 o 
   6   2  11       65.09        1.61     26.03 o 
   8   2  11      125.59      110.28     38.25 o 
  10   2  11       13.06        3.20     29.11 o 
  12   2  11       95.78      111.66     46.55 o 
  14   2  11       77.04      138.28     57.38 o 
  16   2  11       32.94       17.55     36.74 o 
 -35   3  11       21.57        6.95     40.87 o 
 -33   3  11        6.00      -13.39     39.43 o 
 -31   3  11       50.67       35.65     51.19 o 
 -29   3  11       61.48       66.30     49.30 o 
 -27   3  11      216.94      186.00     53.48 o 
 -25   3  11      588.65      618.24     86.42 o 
 -23   3  11     1275.35     1186.58     86.53 o 
 -21   3  11      145.03      190.09     32.11 o 
 -19   3  11      425.47      430.55     45.87 o 
 -17   3  11       33.24       20.42     20.18 o 
 -15   3  11        1.55       17.39     18.98 o 
 -13   3  11      116.64      106.69     20.88 o 
 -11   3  11        3.99        2.67     16.09 o 
  -9   3  11        3.23       14.29     13.85 o 
  -7   3  11      171.42      233.87     28.71 o 
  -5   3  11      150.00      130.83     25.30 o 
  -3   3  11      119.61      118.42     29.17 o 
  -1   3  11      225.00      212.66     42.34 o 
   1   3  11       38.82      122.86     55.92 o 
   3   3  11      446.93      477.17     64.26 o 
   5   3  11      587.30      662.05     78.12 o 
   7   3  11       18.93      -15.29     28.00 o 
   9   3  11        7.77       -6.02     27.66 o 
  11   3  11      343.56      369.19     60.09 o 
  13   3  11      209.42      180.70     43.35 o 
  15   3  11        0.91        8.09     32.83 o 
  17   3  11       73.76       21.21     83.01 o 
 -34   4  11        0.92       28.24     46.55 o 
 -32   4  11       13.60      -25.00     37.48 o 
 -30   4  11        1.80        3.20     42.27 o 
 -28   4  11      198.28      197.78     69.13 o 
 -26   4  11       51.42       65.56     39.12 o 
 -24   4  11       44.63       62.75     31.65 o 
 -22   4  11     2450.89     2652.80    147.68 o 
 -20   4  11      386.85      321.81     52.22 o 
 -18   4  11      683.29      630.62    112.34 o 
 -16   4  11      346.46      400.48     46.60 o 
 -14   4  11       73.17       57.68     20.86 o 
 -12   4  11       10.21       20.91     19.47 o 
 -10   4  11       11.86       11.15     18.70 o 
  -8   4  11        8.11       33.38     23.04 o 
  -6   4  11       22.28       31.97     23.09 o 
  -4   4  11       30.56        5.89     29.98 o 
  -2   4  11       43.34        0.61     33.09 o 
   0   4  11      391.94      337.85     63.22 o 
   2   4  11     1815.43     1758.99    150.09 o 
   4   4  11       10.48       22.50     38.26 o 
   6   4  11       87.71       75.85     42.07 o 
   8   4  11       37.26       36.00     33.34 o 
  10   4  11        2.14      -24.55     24.91 o 
  12   4  11       36.14       37.41     33.75 o 
  14   4  11       17.12       90.45     46.51 o 
  16   4  11        3.00       82.09    142.05 o 
 -31   5  11       53.10       53.32     52.84 o 
 -29   5  11      181.73      155.88     95.00 o 
 -27   5  11       98.88      101.97     47.19 o 
 -25   5  11      128.49      150.08     59.20 o 
 -23   5  11      196.27      224.86     49.53 o 
 -21   5  11     1562.48     1553.36    119.29 o 
 -19   5  11      599.53      623.52     76.45 o 
 -17   5  11      763.40      735.77     66.71 o 
 -15   5  11      540.00      490.08     56.20 o 
 -13   5  11       32.60       34.38     23.10 o 
 -11   5  11       31.94       41.94     26.44 o 
  -9   5  11       98.84       80.46     26.75 o 
  -7   5  11     1603.65     1444.82    116.75 o 
  -5   5  11      826.15      833.44     91.07 o 
  -3   5  11      584.98      725.00    104.18 o 
  -1   5  11      220.45      193.58     52.93 o 
   1   5  11      566.66      536.61     91.55 o 
   3   5  11      350.52      363.58     83.21 o 
   5   5  11        2.99       62.87     38.34 o 
   7   5  11       21.65        3.98     27.06 o 
   9   5  11       22.16       39.25     32.20 o 
  11   5  11       28.26       15.98     32.04 o 
  13   5  11       43.03      176.17    140.20 o 
 -28   6  11        4.98      -16.28     49.52 o 
 -26   6  11       29.24      122.74     55.68 o 
 -24   6  11       69.05       78.26     41.12 o 
 -22   6  11        0.18        4.27     33.58 o 
 -20   6  11       28.26       18.81     33.36 o 
 -18   6  11        5.71       17.03     34.59 o 
 -16   6  11        7.21        8.86     31.77 o 
 -14   6  11      328.80      345.00     61.54 o 
 -12   6  11      357.36      455.17     57.32 o 
 -10   6  11       22.70       44.34     39.60 o 
  -8   6  11        2.80       43.94     41.14 o 
  -6   6  11      272.83      273.31     62.28 o 
  -4   6  11      482.73      510.96     76.95 o 
  -2   6  11       51.25       22.32     31.25 o 
   0   6  11       70.64       25.08     32.95 o 
   2   6  11      280.46      287.66     96.52 o 
   4   6  11      171.49       96.95     42.44 o 
   6   6  11        0.15       59.34     41.76 o 
   8   6  11       67.78       58.71     34.37 o 
  10   6  11      121.35      182.57     83.65 o 
 -27   7  11       31.25       97.77     83.01 o 
 -25   7  11      167.89      307.14     70.13 o 
 -23   7  11       21.51       46.63     46.54 o 
 -21   7  11        4.49       66.90     45.99 o 
 -19   7  11       93.17       81.97     43.30 o 
 -17   7  11       92.89      223.90     64.15 o 
 -15   7  11      217.52      218.60     92.44 o 
 -13   7  11        3.37       42.11     73.81 o 
 -11   7  11        0.00       10.61     51.48 o 
  -9   7  11        6.74        8.12     45.13 o 
  -7   7  11      147.30      201.56     57.07 o 
  -5   7  11      259.44      328.77     65.45 o 
  -3   7  11        6.56       44.09     44.07 o 
  -1   7  11        6.78      -13.86     28.90 o 
   1   7  11       12.74       20.02     34.74 o 
   3   7  11       44.10       18.31     33.39 o 
   5   7  11       72.21       -7.59     31.69 o 
   7   7  11       12.96       -2.77     51.65 o 
 -24   8  11      130.47      161.06     56.26 o 
 -22   8  11       39.44       66.62     91.12 o 
 -20   8  11       10.61       45.20    116.22 o 
 -18   8  11       43.34       45.20     97.77 o 
 -16   8  11       91.62      130.05    144.81 o 
 -14   8  11       20.41       15.68     81.17 o 
 -12   8  11       14.06       -1.82     48.17 o 
 -10   8  11       82.01       45.80     72.15 o 
  -8   8  11        1.66        7.80     73.50 o 
  -6   8  11        5.29      -18.52     43.78 o 
  -4   8  11        1.19       -7.14     45.79 o 
  -2   8  11       46.17       77.15     46.31 o 
   0   8  11      159.67      114.76     42.17 o 
   2   8  11       36.31       71.82     58.02 o 
  -9   9  11       26.57      249.96    187.24 o 
  -7   9  11       16.67      -14.76    147.58 o 
  -5   9  11        9.12       43.35    114.37 o 
 -38   0  12       29.98       81.17    114.37 o 
 -36   0  12       33.19      106.07     85.78 o 
 -34   0  12       21.74       -9.42     35.66 o 
 -32   0  12        0.52       25.67     42.27 o 
 -30   0  12      240.34      238.00     94.54 o 
 -28   0  12      754.15     1019.62    151.47 o 
 -26   0  12        4.12       -3.29     44.88 o 
 -24   0  12      368.76      348.94     74.72 o 
 -22   0  12       73.58       40.31     41.32 o 
 -20   0  12      441.07      535.36    110.22 o 
 -18   0  12      228.93      268.59     81.63 o 
 -16   0  12    16198.91    16756.51    424.18 o 
 -14   0  12      429.44      588.38     36.30 o 
 -12   0  12      224.60      156.49     36.60 o 
 -10   0  12     4657.93     4896.59    143.96 o 
  -8   0  12     6534.58     6173.27    206.27 o 
  -6   0  12      131.85       80.06     40.05 o 
  -4   0  12        9.81       16.02     23.18 o 
  -2   0  12     1272.09     1136.27     85.42 o 
   0   0  12     1077.79     1161.72     85.41 o 
   2   0  12     2002.50     1620.78    107.44 o 
   4   0  12     2429.69     1121.46    703.77 o 
   6   0  12        0.12      -18.45     29.54 o 
   8   0  12       26.45        0.92     55.34 o 
  10   0  12      151.15       92.24     80.25 o 
  12   0  12      140.52      166.95     82.09 o 
  14   0  12       52.78      160.49     91.32 o 
 -37   1  12       80.39       97.61     47.43 o 
 -35   1  12        3.07       52.41     37.00 o 
 -33   1  12       72.08      126.27     48.13 o 
 -31   1  12       32.27       38.59     31.68 o 
 -29   1  12       22.10       -1.42     26.07 o 
 -27   1  12      729.00      572.91     71.14 o 
 -25   1  12        8.54       20.52     27.32 o 
 -23   1  12      597.07      615.66     67.23 o 
 -21   1  12       91.95      102.97     33.09 o 
 -19   1  12       85.26       29.91     23.46 o 
 -17   1  12       10.95        7.85     15.02 o 
 -15   1  12      457.20      476.10     36.79 o 
 -13   1  12     4062.69     4091.05    111.42 o 
 -11   1  12      417.32      574.33     35.13 o 
  -9   1  12     4396.99     3540.19    635.28 o 
  -7   1  12     1585.75     1374.60     60.58 o 
  -5   1  12        0.04        6.69     12.96 o 
  -3   1  12      561.21      449.94     91.33 o 
  -1   1  12       32.80       10.46     16.29 o 
   1   1  12      332.20      366.47     43.14 o 
   3   1  12       26.17       28.35     23.05 o 
   5   1  12       48.49      118.31     35.54 o 
   7   1  12      203.15      221.46     44.77 o 
   9   1  12       37.94       76.14     37.93 o 
  11   1  12       21.58       53.04     43.70 o 
  13   1  12       15.99        5.30     35.15 o 
  15   1  12       34.68       10.07     38.28 o 
 -38   2  12       21.59       16.60     56.26 o 
 -36   2  12        7.50       14.28     42.46 o 
 -34   2  12        3.99       13.39     40.08 o 
 -32   2  12        7.77        3.01     36.45 o 
 -30   2  12        4.19       13.17     32.62 o 
 -28   2  12       95.06       71.17     37.72 o 
 -26   2  12       30.69       22.52     32.03 o 
 -24   2  12     4339.87     4153.95    198.27 o 
 -22   2  12       30.48       36.38     25.67 o 
 -20   2  12      181.56      187.50     38.19 o 
 -18   2  12       97.45      149.44     28.50 o 
 -16   2  12      219.13      208.74     34.62 o 
 -14   2  12     2169.65     2263.34     96.02 o 
 -12   2  12     1620.61     1825.25     67.87 o 
 -10   2  12      244.24      329.33     76.02 o 
  -8   2  12      737.55      779.20     48.14 o 
  -6   2  12       39.64       41.44     16.49 o 
  -4   2  12       40.88       41.91     18.08 o 
  -2   2  12       75.93       95.56     27.71 o 
   0   2  12       80.08       45.38     23.37 o 
   2   2  12      276.49      302.25     50.18 o 
   4   2  12      153.46      181.77     41.66 o 
   6   2  12      223.25      216.69     45.83 o 
   8   2  12      228.84      178.62     44.60 o 
  10   2  12       21.28       34.28     28.49 o 
  12   2  12       83.98       83.68     42.60 o 
  14   2  12        0.02       16.31     36.33 o 
 -35   3  12       37.32       53.40     46.68 o 
 -33   3  12       82.55       78.45     59.06 o 
 -31   3  12       51.17       60.70     45.55 o 
 -29   3  12       32.35        4.42     34.45 o 
 -27   3  12      117.83      162.24     50.17 o 
 -25   3  12      112.54       86.62     35.64 o 
 -23   3  12     3329.51     3119.17    143.94 o 
 -21   3  12      581.73      503.44     51.38 o 
 -19   3  12       12.74       25.65     20.92 o 
 -17   3  12      442.22      440.55     47.09 o 
 -15   3  12      947.49     1037.70     73.42 o 
 -13   3  12      107.18       68.74     21.03 o 
 -11   3  12     1652.88     1682.02     75.78 o 
  -9   3  12      900.94      766.55     99.14 o 
  -7   3  12      850.30     1066.81     59.25 o 
  -5   3  12     2078.62     1895.45     91.45 o 
  -3   3  12      883.53     1184.99     95.89 o 
  -1   3  12      200.95      174.03     43.42 o 
   1   3  12      644.35      665.68     73.72 o 
   3   3  12      256.52      257.98     54.54 o 
   5   3  12        2.43       -6.90     30.25 o 
   7   3  12      436.28      468.06     65.84 o 
   9   3  12      212.36      183.06     50.71 o 
  11   3  12        6.24       -6.80     32.05 o 
  13   3  12       13.07       15.28     37.42 o 
  15   3  12       28.30       26.75     79.32 o 
 -34   4  12      170.70      131.44    114.37 o 
 -32   4  12      546.76      724.99    182.63 o 
 -30   4  12      390.79      375.19    133.74 o 
 -28   4  12        6.00       21.88     40.54 o 
 -26   4  12        1.40        8.54     37.88 o 
 -24   4  12        0.21      -11.99     33.88 o 
 -22   4  12      430.00      450.17     53.58 o 
 -20   4  12     5413.90     5676.77    187.94 o 
 -18   4  12      646.31      600.99     88.30 o 
 -16   4  12       58.26       50.40     23.10 o 
 -14   4  12      414.57      506.18     56.50 o 
 -12   4  12        3.95       30.91     18.50 o 
 -10   4  12       82.08      101.82     28.46 o 
  -8   4  12      101.74       87.07     28.20 o 
  -6   4  12      326.53      425.78     63.38 o 
  -4   4  12      911.40      811.74     86.83 o 
  -2   4  12     1172.55     1159.20    125.57 o 
   0   4  12     1386.36     1370.34    131.38 o 
   2   4  12       30.35       38.02     61.37 o 
   4   4  12      100.77      108.14     43.41 o 
   6   4  12        6.59        8.19     29.88 o 
   8   4  12        0.03       20.09     32.40 o 
  10   4  12       49.20       37.39     35.84 o 
  12   4  12       14.57      -25.37     44.47 o 
  14   4  12      126.43      -11.07    141.12 o 
 -31   5  12        4.96      -15.20     41.35 o 
 -29   5  12       12.42       62.69     46.36 o 
 -27   5  12      108.31       92.39     64.57 o 
 -25   5  12      108.95       64.80     43.49 o 
 -23   5  12       18.52       34.24     34.25 o 
 -21   5  12      219.05      216.06     48.65 o 
 -19   5  12      174.87      245.06     49.63 o 
 -17   5  12       13.52       32.65     25.02 o 
 -15   5  12      128.97      122.08     34.83 o 
 -13   5  12      173.51      190.45     37.77 o 
 -11   5  12      258.59      216.64     42.93 o 
  -9   5  12        0.02        5.95     33.67 o 
  -7   5  12      286.58      291.29     62.52 o 
  -5   5  12       41.21       70.86     39.71 o 
  -3   5  12      392.47      352.95     79.80 o 
  -1   5  12       51.01       38.68     35.00 o 
   1   5  12      641.97      528.53     93.71 o 
   3   5  12       17.37       66.49     43.14 o 
   5   5  12        4.21        8.32     28.14 o 
   7   5  12       18.92        7.64     26.85 o 
   9   5  12       54.75       27.58     38.12 o 
  11   5  12       21.69       68.18     56.74 o 
 -30   6  12        5.03       35.97     68.26 o 
 -28   6  12       18.51       74.67     74.25 o 
 -26   6  12       95.36      176.32     61.86 o 
 -24   6  12       99.30       93.94     41.29 o 
 -22   6  12      416.86      406.32     65.22 o 
 -20   6  12      172.67      234.51     56.28 o 
 -18   6  12       40.67       53.89     37.83 o 
 -16   6  12      371.89      350.50     70.45 o 
 -14   6  12       94.02       71.73     35.24 o 
 -12   6  12      430.52      454.80     93.73 o 
 -10   6  12      109.74      163.24     53.41 o 
  -8   6  12        1.25       32.61     44.02 o 
  -6   6  12      350.49      288.38     63.48 o 
  -4   6  12        5.54       37.43     35.82 o 
  -2   6  12       25.24       -3.35     31.69 o 
   0   6  12       47.35       26.72     33.00 o 
   2   6  12       55.64       36.24     32.82 o 
   4   6  12        6.61       12.43     32.98 o 
   6   6  12        0.03       -4.57     28.93 o 
   8   6  12       34.87       83.24     41.20 o 
 -27   7  12      192.30      234.73     79.32 o 
 -25   7  12      131.85      131.41     72.18 o 
 -23   7  12       48.82      100.78     49.29 o 
 -21   7  12        2.24       28.52     40.38 o 
 -19   7  12        7.04       14.93     63.18 o 
 -17   7  12        1.73       17.89     48.48 o 
 -15   7  12       22.26       18.45     83.94 o 
 -13   7  12      160.37      138.59     87.02 o 
 -11   7  12       89.94      109.97     66.15 o 
  -9   7  12      236.13      313.77     67.03 o 
  -7   7  12       63.30       75.79     37.68 o 
  -5   7  12       25.27       51.94     43.91 o 
  -3   7  12        3.10      -19.32     34.78 o 
  -1   7  12       14.26       37.25     31.78 o 
   1   7  12        2.05      -16.81     28.36 o 
   3   7  12       17.58       12.35     33.42 o 
   5   7  12        1.38       23.06     64.57 o 
 -24   8  12        9.61      101.46    103.31 o 
 -22   8  12       16.44        1.84    121.75 o 
 -20   8  12        5.18      -24.90     88.55 o 
 -18   8  12        1.67      -11.99    124.52 o 
 -14   8  12        0.73      -38.67     79.32 o 
 -12   8  12       11.55       28.12     95.00 o 
 -10   8  12       21.01      -10.72     60.42 o 
  -8   8  12       53.38       73.09    101.92 o 
  -6   8  12       59.55       65.01     43.29 o 
  -4   8  12      108.42      160.29     56.60 o 
  -2   8  12       57.48       42.56     36.54 o 
   0   8  12       43.82      -30.42     35.75 o 
  -9   9  12        5.38        5.53    155.88 o 
 -39   1  13        3.60      -54.42    119.91 o 
 -37   1  13       15.53       33.77     37.96 o 
 -35   1  13        2.99      -16.37     35.13 o 
 -33   1  13        1.42        9.99     30.97 o 
 -31   1  13        0.05       19.39     31.26 o 
 -29   1  13      437.64      339.54     58.13 o 
 -27   1  13     2366.62     2235.07    158.49 o 
 -25   1  13      409.59      363.89     57.78 o 
 -23   1  13      309.70      333.25     52.01 o 
 -21   1  13        5.36       17.25     25.58 o 
 -19   1  13        5.64       17.27     22.60 o 
 -17   1  13      139.72      174.78     34.22 o 
 -15   1  13     1461.91     1481.36     69.16 o 
 -13   1  13        0.35       20.49     10.75 o 
 -11   1  13     2033.28     2282.03     98.45 o 
  -9   1  13       10.52       14.74     12.63 o 
  -7   1  13     2707.06     2756.12     90.37 o 
  -5   1  13       35.02       39.63     15.53 o 
  -3   1  13      115.52       95.04     21.79 o 
  -1   1  13        0.07       -6.64     18.87 o 
   1   1  13       34.43       47.28     24.18 o 
   3   1  13       13.98       11.33     29.03 o 
   5   1  13       86.27       84.99     37.01 o 
   7   1  13       28.67       16.84     31.65 o 
   9   1  13       42.81       54.20     37.40 o 
  11   1  13        0.86       33.71     48.23 o 
  13   1  13       24.27       40.26     40.37 o 
 -38   2  13       10.78        9.22     57.19 o 
 -36   2  13       88.56       89.55     60.24 o 
 -34   2  13        0.46        3.98     35.00 o 
 -32   2  13       23.17       23.09     38.33 o 
 -30   2  13        1.39       -5.87     27.94 o 
 -28   2  13        1.68       -6.75     28.61 o 
 -26   2  13      963.19      926.78     96.65 o 
 -24   2  13      124.73      141.32     36.81 o 
 -22   2  13     1367.05     1195.48     90.68 o 
 -20   2  13     1593.84     1566.55    100.90 o 
 -18   2  13     2734.45     2679.57    109.34 o 
 -16   2  13      120.99      101.45     23.35 o 
 -14   2  13      162.90      291.17     38.99 o 
 -12   2  13       18.28       34.24     13.59 o 
 -10   2  13       70.89       72.83     17.92 o 
  -8   2  13       25.47       23.03     15.44 o 
  -6   2  13     1150.45     1247.77     65.20 o 
  -4   2  13       31.83        9.17     18.09 o 
  -2   2  13      420.52      357.90     42.97 o 
   0   2  13      416.11      438.77     57.21 o 
   2   2  13       43.93       55.51     31.79 o 
   4   2  13       58.59       26.38     28.18 o 
   6   2  13        2.18       12.30     28.96 o 
   8   2  13       28.71        9.03     27.69 o 
  10   2  13        0.59       24.58     28.36 o 
  12   2  13       23.72       20.04     30.59 o 
 -35   3  13       60.46      112.65     84.86 o 
 -33   3  13        3.40       31.03     39.13 o 
 -31   3  13      225.92      291.46     83.99 o 
 -29   3  13       85.31       61.15     38.01 o 
 -27   3  13      377.72      388.56     74.19 o 
 -25   3  13     1635.60     1308.16     98.37 o 
 -23   3  13        8.75        9.49     29.30 o 
 -21   3  13     1044.40     1312.00    148.31 o 
 -19   3  13     3922.12     4098.38    149.18 o 
 -17   3  13       19.49      -23.98     19.09 o 
 -15   3  13     1180.21     1405.47     87.28 o 
 -13   3  13      958.34     1026.06     71.60 o 
 -11   3  13       14.90        7.16     16.82 o 
  -9   3  13      207.08      246.92     31.65 o 
  -7   3  13      470.32      479.42     48.59 o 
  -5   3  13       98.77       78.46     25.77 o 
  -3   3  13       63.65       36.62     32.96 o 
  -1   3  13      106.72      109.43     39.60 o 
   1   3  13        4.98        4.17     29.58 o 
   3   3  13       53.39       74.51     38.83 o 
   5   3  13      413.23      436.86     78.81 o 
   7   3  13      151.94      164.82     47.48 o 
   9   3  13      253.90      249.83     51.62 o 
  11   3  13       46.89       47.57     34.26 o 
  13   3  13      160.41      115.30    103.31 o 
 -34   4  13       22.93       11.48     46.52 o 
 -32   4  13       28.39       11.12     46.29 o 
 -30   4  13       12.73        1.78     42.52 o 
 -28   4  13        9.64        5.37     35.29 o 
 -26   4  13       12.33       18.51     36.78 o 
 -24   4  13        0.18      -12.48     37.30 o 
 -22   4  13      767.89      865.90     83.73 o 
 -20   4  13     2424.05     2295.06    123.44 o 
 -18   4  13      324.92      399.02     48.38 o 
 -16   4  13       65.08      112.50     33.21 o 
 -14   4  13        0.96       12.13     24.96 o 
 -12   4  13        3.23       17.64     22.44 o 
 -10   4  13        3.36       21.62     24.22 o 
  -8   4  13        8.30       23.86     23.92 o 
  -6   4  13       80.77       51.57     42.06 o 
  -4   4  13       39.05       34.60     35.58 o 
  -2   4  13      775.66      868.30    113.56 o 
   0   4  13      238.10      226.99     54.50 o 
   2   4  13        2.13       -8.18     30.19 o 
   4   4  13       56.00       58.47     35.66 o 
   6   4  13       12.25       17.47     29.34 o 
   8   4  13       50.27       36.93     30.87 o 
  10   4  13       21.24       69.28     34.43 o 
  12   4  13        4.40       70.71     72.47 o 
 -31   5  13      191.50      188.16     70.09 o 
 -29   5  13       69.33       96.56     53.05 o 
 -27   5  13       17.37        0.75     34.47 o 
 -25   5  13      131.77      179.21     53.05 o 
 -23   5  13       35.96       38.16     42.39 o 
 -21   5  13     1426.25     1370.54    113.63 o 
 -19   5  13       81.12       82.24     28.83 o 
 -17   5  13        3.81        3.70     23.53 o 
 -15   5  13      281.08      318.33     45.97 o 
 -13   5  13      197.99      113.00     63.64 o 
 -11   5  13      572.08      566.36     70.91 o 
  -9   5  13       99.20      119.95     44.35 o 
  -7   5  13       17.19       12.21     32.90 o 
  -5   5  13      131.27      113.09     44.85 o 
  -3   5  13      151.70      150.37     49.45 o 
  -1   5  13       55.66       46.71     36.19 o 
   1   5  13      133.49       64.35     32.73 o 
   3   5  13      192.97      138.58     55.12 o 
   5   5  13      128.27      129.38     47.81 o 
   7   5  13       98.01       72.00     36.40 o 
   9   5  13       15.74       62.60     38.72 o 
 -30   6  13       13.23      -20.75     46.12 o 
 -28   6  13       12.26      -30.84     47.12 o 
 -26   6  13        1.57        0.51     46.10 o 
 -24   6  13       68.18       74.01     52.40 o 
 -22   6  13      406.93      406.01     66.52 o 
 -20   6  13      247.51      358.59     64.08 o 
 -18   6  13      600.12      698.82    100.32 o 
 -16   6  13      955.92      946.42    100.29 o 
 -14   6  13     2086.43     2238.49    230.91 o 
 -12   6  13       18.21       26.71     48.96 o 
 -10   6  13      147.83      118.52     55.85 o 
  -8   6  13       41.50       89.26     47.05 o 
  -6   6  13        3.29       19.95     41.97 o 
  -4   6  13       21.71       44.91     36.43 o 
  -2   6  13        4.40       -1.00     27.25 o 
   0   6  13       20.92       -3.39     24.24 o 
   2   6  13        6.35       15.25     29.23 o 
   4   6  13        5.89       13.87     37.54 o 
   6   6  13       53.98       97.71     44.32 o 
 -27   7  13        1.56       -7.53     53.38 o 
 -25   7  13       37.33       60.37     61.40 o 
 -23   7  13        0.01       55.60     60.72 o 
 -21   7  13      177.24      208.76     77.94 o 
 -19   7  13       36.34      100.49     50.54 o 
 -17   7  13       37.27        9.36     58.71 o 
 -15   7  13        8.38       26.80     61.08 o 
 -13   7  13      621.29      368.27    121.86 o 
 -11   7  13      983.60      927.27    171.90 o 
  -9   7  13      763.36      870.21    156.20 o 
  -7   7  13      285.53      215.95     61.47 o 
  -5   7  13        5.46        0.17     26.57 o 
  -3   7  13       39.26       10.80     27.22 o 
  -1   7  13       53.52       58.55     35.33 o 
   1   7  13       49.27       56.42     41.42 o 
   3   7  13      115.89      109.95     59.23 o 
 -22   8  13       31.25       52.58    110.68 o 
 -20   8  13        2.85      -49.81    104.23 o 
 -18   8  13       14.15      -47.96    114.37 o 
 -16   8  13       29.96       31.65     57.14 o 
 -14   8  13       95.19       74.65     71.94 o 
 -12   8  13       16.00       -2.72     64.73 o 
 -10   8  13        1.43       -6.42     54.18 o 
  -8   8  13        2.43       32.62     67.14 o 
  -6   8  13        6.00      117.53    111.84 o 
  -4   8  13       21.25       44.74     50.72 o 
  -2   8  13       53.20        2.98     50.98 o 
   0   8  13       37.75       11.07     66.41 o 
 -38   0  14       34.71      117.14    108.84 o 
 -36   0  14       13.22       41.00     45.20 o 
 -34   0  14       17.53       24.54     44.51 o 
 -32   0  14      158.28      109.36     85.32 o 
 -30   0  14      185.70      225.15    125.44 o 
 -28   0  14        2.31       10.21     56.50 o 
 -26   0  14      153.18       92.30     58.51 o 
 -24   0  14       15.80       40.99     47.07 o 
 -22   0  14      367.57      313.04     71.95 o 
 -20   0  14      186.75      199.06     58.53 o 
 -18   0  14     2208.19     1863.97    203.38 o 
 -16   0  14      185.21      114.36     38.33 o 
 -14   0  14      192.92      231.87     30.13 o 
 -12   0  14     2340.10     2189.54    106.29 o 
 -10   0  14      966.32      915.83     72.07 o 
  -8   0  14      168.14      139.79     32.59 o 
  -6   0  14     6392.10     3766.26   2491.42 o 
  -4   0  14     3220.79     2464.61    234.14 o 
  -2   0  14      775.67      707.99     72.44 o 
   0   0  14      121.77      146.96     39.92 o 
   2   0  14        0.58        4.08     36.34 o 
   4   0  14      276.22      111.31    166.95 o 
   6   0  14      617.85      418.76    114.37 o 
   8   0  14      259.09      434.44    136.51 o 
  10   0  14        1.01      -53.50     57.19 o 
  12   0  14       48.22       18.45     65.49 o 
 -39   1  14       72.09       49.69     56.95 o 
 -37   1  14        5.60       38.88     46.05 o 
 -35   1  14        2.44        9.05     37.34 o 
 -33   1  14        0.48        9.04     41.09 o 
 -31   1  14      328.46      320.57     58.05 o 
 -29   1  14       66.00       61.50     36.61 o 
 -27   1  14        0.47      -10.78     32.27 o 
 -25   1  14      726.59      749.45     77.87 o 
 -23   1  14      174.50       91.92     37.96 o 
 -21   1  14      211.57      171.54     39.55 o 
 -19   1  14       68.19      123.65     31.80 o 
 -17   1  14      480.05      592.43     60.43 o 
 -15   1  14     1054.52     1302.73     74.84 o 
 -13   1  14     1543.29     1611.64     61.32 o 
 -11   1  14       84.45       65.71     16.39 o 
  -9   1  14      159.83      204.58     26.14 o 
  -7   1  14     1122.97     1139.88     59.95 o 
  -5   1  14      452.51      441.63     40.14 o 
  -3   1  14       30.71       35.46     18.75 o 
  -1   1  14        0.12      -10.06     20.68 o 
   1   1  14       75.78       62.59     26.14 o 
   3   1  14       16.36       -8.72     27.76 o 
   5   1  14       19.46       29.85     31.71 o 
   7   1  14      315.10      321.39     65.13 o 
   9   1  14       16.84       32.47     38.07 o 
  11   1  14       90.04       81.10     48.75 o 
 -38   2  14        4.08       14.76     44.27 o 
 -36   2  14       24.42       33.20     45.14 o 
 -34   2  14       81.55       59.57     38.97 o 
 -32   2  14       83.66      110.08     46.53 o 
 -30   2  14      252.61      167.11     46.93 o 
 -28   2  14      276.58      317.71     54.73 o 
 -26   2  14       43.74       29.06     30.66 o 
 -24   2  14      180.71      292.62     51.74 o 
 -22   2  14       42.54       65.62     31.49 o 
 -20   2  14       11.29       22.73     22.91 o 
 -18   2  14      667.64      684.14     67.49 o 
 -16   2  14     1427.40     1330.94     76.53 o 
 -14   2  14      147.50      160.15     27.96 o 
 -12   2  14        3.62       18.49     14.50 o 
 -10   2  14     2256.12     2098.99     81.78 o 
  -8   2  14      295.93      285.90     30.65 o 
  -6   2  14      460.37      399.67     42.53 o 
  -4   2  14        7.45        0.87     18.85 o 
  -2   2  14      363.54      415.53     47.76 o 
   0   2  14      311.66      329.84     54.35 o 
   2   2  14        1.56      -11.95     25.11 o 
   4   2  14       13.66       -7.80     23.27 o 
   6   2  14      134.01      131.79     40.42 o 
   8   2  14      332.00      287.21     59.80 o 
  10   2  14       87.77       88.92     36.24 o 
  12   2  14        4.20       -2.51     34.55 o 
 -35   3  14       93.96       76.19     51.39 o 
 -33   3  14      170.55       67.47     47.46 o 
 -31   3  14      245.64      184.10     53.12 o 
 -29   3  14      185.02      245.82     60.58 o 
 -27   3  14      142.27       89.31     35.24 o 
 -25   3  14      469.80      474.82     64.18 o 
 -23   3  14      121.24      152.54     47.82 o 
 -21   3  14      384.19      382.64     56.01 o 
 -19   3  14      562.58      458.58     61.45 o 
 -17   3  14     1849.33     1831.89     96.89 o 
 -15   3  14      823.28      774.08    134.74 o 
 -13   3  14      451.20      646.86     60.52 o 
 -11   3  14      100.94      148.44     28.59 o 
  -9   3  14      302.79      403.64     44.05 o 
  -7   3  14     1419.14     1522.22     87.90 o 
  -5   3  14       28.51       42.70     31.18 o 
  -3   3  14        8.82       23.48     27.56 o 
  -1   3  14      914.31      898.77     89.72 o 
   1   3  14      109.17      194.09     47.23 o 
   3   3  14        0.04       14.89     27.15 o 
   5   3  14       21.86       29.54     30.67 o 
   7   3  14       28.63       54.43     35.90 o 
   9   3  14       34.25       45.37     29.49 o 
  11   3  14        0.60        8.38     32.29 o 
  13   3  14        0.63       -2.77     70.10 o 
 -34   4  14       43.83      101.05     63.74 o 
 -32   4  14       30.18       21.26     54.88 o 
 -30   4  14      139.16      193.15     53.84 o 
 -28   4  14        2.13       -7.09     32.85 o 
 -26   4  14      143.81      158.07     51.21 o 
 -24   4  14       31.45       22.58     33.20 o 
 -22   4  14       24.96       31.81     33.81 o 
 -20   4  14        9.75       42.16     29.83 o 
 -18   4  14      286.31      328.37     48.63 o 
 -16   4  14      911.39      816.07    177.54 o 
 -14   4  14      274.28      349.04     51.68 o 
 -12   4  14       15.67       13.39     27.55 o 
 -10   4  14       88.12      127.18     31.15 o 
  -8   4  14       65.55       45.64     29.73 o 
  -6   4  14     1645.80     1888.06    181.96 o 
  -4   4  14      466.73      417.39     82.20 o 
  -2   4  14      211.48      194.18     49.15 o 
   0   4  14      918.86      967.09    171.43 o 
   2   4  14       41.06       51.61     36.34 o 
   4   4  14       77.87      107.00     38.27 o 
   6   4  14       13.78      -10.43     24.26 o 
   8   4  14        3.73       34.83     29.85 o 
  10   4  14        1.11       64.78     50.40 o 
  12   4  14       12.21      499.00    178.02 o 
 -33   5  14       14.62       83.01     85.78 o 
 -31   5  14       14.57       65.43     59.08 o 
 -29   5  14       51.39       70.54     51.98 o 
 -27   5  14      275.71      293.13     79.40 o 
 -25   5  14       37.08       25.97     39.81 o 
 -23   5  14       33.88       24.04     39.69 o 
 -21   5  14       48.81       39.28     31.02 o 
 -19   5  14       14.97       19.63     27.72 o 
 -17   5  14      761.35      758.06     70.68 o 
 -15   5  14      294.43      286.65     59.70 o 
 -13   5  14       81.51      139.79     45.35 o 
 -11   5  14       27.38       60.70     51.05 o 
  -9   5  14      303.54      294.83     62.70 o 
  -7   5  14       94.24      717.32    891.51 o 
  -5   5  14      230.54      233.70     56.95 o 
  -3   5  14      739.19      802.33    114.08 o 
  -1   5  14        5.31       47.43     27.92 o 
   1   5  14       60.90       35.92     28.14 o 
   3   5  14       76.10       55.18     34.39 o 
   5   5  14       93.03       78.44     41.44 o 
   7   5  14        2.13        4.36     33.00 o 
 -30   6  14       22.84       14.78     45.53 o 
 -28   6  14      153.93      120.00     61.80 o 
 -26   6  14        0.75       24.50     42.14 o 
 -24   6  14       35.79      156.72     53.23 o 
 -22   6  14      270.13      380.63     60.98 o 
 -20   6  14       10.18       33.94     41.31 o 
 -18   6  14        8.20       94.11     60.97 o 
 -16   6  14      425.69      542.82     78.96 o 
 -14   6  14       73.39      114.82     63.61 o 
 -12   6  14       55.06       21.82     52.31 o 
 -10   6  14       19.27       60.17     90.28 o 
  -8   6  14        0.24       27.23     26.12 o 
  -6   6  14       24.92       42.84     41.01 o 
  -4   6  14        0.16       -2.21     24.64 o 
  -2   6  14       25.83       44.13     27.58 o 
   0   6  14        2.70       -9.28     25.30 o 
   2   6  14        1.19        2.90     29.11 o 
   4   6  14       93.29       66.05     39.90 o 
 -27   7  14        1.52       10.00     53.71 o 
 -25   7  14       14.82       47.43     60.28 o 
 -23   7  14        0.83        4.61     61.80 o 
 -21   7  14       15.40      138.15     49.25 o 
 -19   7  14       83.89      195.89     78.18 o 
 -17   7  14        0.98      129.43     79.98 o 
 -15   7  14       21.22       76.99     60.88 o 
 -13   7  14      149.37      236.46    117.04 o 
 -11   7  14      230.57      334.70    238.90 o 
  -9   7  14      114.57      135.89     63.21 o 
  -7   7  14       43.36       43.70     55.52 o 
  -5   7  14       26.60        4.38     28.01 o 
  -3   7  14        0.62       74.67     67.10 o 
  -1   7  14       22.73      -13.74     28.26 o 
   1   7  14       27.02        3.07     35.29 o 
 -22   8  14       78.38       51.65    114.37 o 
 -20   8  14       12.17      137.43    181.71 o 
 -18   8  14       28.90       68.26     89.47 o 
 -16   8  14       13.16       19.27     62.85 o 
 -14   8  14      105.99       99.59     75.17 o 
 -12   8  14        0.45       23.12     52.46 o 
 -10   8  14       38.17       67.58     77.90 o 
  -8   8  14       10.89       16.34     71.46 o 
  -6   8  14       28.33       60.48     59.49 o 
  -4   8  14       82.32       97.77    113.45 o 
  -2   8  14       27.30        1.84     49.81 o 
 -39   1  15       12.80       10.22     60.23 o 
 -37   1  15      119.55       68.58     44.16 o 
 -35   1  15       82.15       67.17     33.45 o 
 -33   1  15       50.32       37.04     28.78 o 
 -31   1  15      458.03      412.40     77.16 o 
 -29   1  15        3.12      -10.75     33.27 o 
 -27   1  15       71.81      101.57     41.35 o 
 -25   1  15      787.83      786.52     81.30 o 
 -23   1  15       92.01       54.14     45.53 o 
 -21   1  15      253.91      222.56     43.64 o 
 -19   1  15      688.59      688.21     67.96 o 
 -17   1  15      641.70      671.90     67.23 o 
 -15   1  15      101.98       80.75     28.58 o 
 -13   1  15      386.11      382.74     43.53 o 
 -11   1  15      201.45      150.41     32.71 o 
  -9   1  15       70.20       80.75     18.30 o 
  -7   1  15        0.17       -3.12     15.78 o 
  -5   1  15       15.02       36.33     18.55 o 
  -3   1  15       70.18      106.77     28.50 o 
  -1   1  15       78.96       87.80     26.03 o 
   1   1  15      124.03      154.98     37.26 o 
   3   1  15      397.49      372.35     63.00 o 
   5   1  15       82.50       81.16     37.34 o 
   7   1  15        4.38       -0.16     28.66 o 
   9   1  15      100.45      154.78     57.79 o 
  11   1  15        5.89       42.97     47.40 o 
 -38   2  15        0.56       37.78     47.33 o 
 -36   2  15        0.26       26.83     36.20 o 
 -34   2  15      217.87      200.26     69.98 o 
 -32   2  15      100.51       49.76     29.96 o 
 -30   2  15      502.53      668.44     93.66 o 
 -28   2  15      172.64      204.65     55.25 o 
 -26   2  15      150.13      164.07     43.93 o 
 -24   2  15     1150.37      998.46     92.58 o 
 -22   2  15     2083.77     2143.32    128.50 o 
 -20   2  15      271.89      250.68     45.47 o 
 -18   2  15       26.34       13.50     22.81 o 
 -16   2  15        5.33        9.04     18.77 o 
 -14   2  15        0.08       17.01     20.01 o 
 -12   2  15      673.68      798.16     60.91 o 
 -10   2  15      678.77      864.62     54.83 o 
  -8   2  15      336.37      376.65     49.80 o 
  -6   2  15     1428.54     1457.93     84.53 o 
  -4   2  15      327.93      325.35     49.89 o 
  -2   2  15        7.91       12.22     25.23 o 
   0   2  15        0.78       -0.71     26.25 o 
   2   2  15      189.92      166.85     51.71 o 
   4   2  15       45.43       38.25     27.29 o 
   6   2  15       40.37       46.50     28.37 o 
   8   2  15       15.82       11.52     28.41 o 
  10   2  15       56.78       16.98     40.58 o 
 -35   3  15      193.55      150.44     54.77 o 
 -33   3  15       45.26       45.79     66.39 o 
 -31   3  15       98.87       63.36     41.73 o 
 -29   3  15       19.92       26.31     32.96 o 
 -27   3  15       45.36       18.32     30.76 o 
 -25   3  15       65.00      161.78     50.58 o 
 -23   3  15     1576.15     1725.99    119.22 o 
 -21   3  15     1632.80     1414.31    103.81 o 
 -19   3  15     1921.89     1874.01    120.26 o 
 -17   3  15       22.96       16.86     20.17 o 
 -15   3  15     2351.13     2573.96    119.24 o 
 -13   3  15     1023.81      974.58     77.18 o 
 -11   3  15      654.61      765.44     97.99 o 
  -9   3  15        7.68        2.52     19.96 o 
  -7   3  15       55.24       34.52     24.29 o 
  -5   3  15        1.66       -3.39     30.14 o 
  -3   3  15      535.59      388.94     62.61 o 
  -1   3  15      276.19      250.40     53.33 o 
   1   3  15      403.50      347.37     60.27 o 
   3   3  15       41.62       63.58     34.10 o 
   5   3  15       56.26       66.88     32.34 o 
   7   3  15        7.41       25.66     31.24 o 
   9   3  15        3.14       12.33     35.13 o 
  11   3  15        0.01      -13.84     81.17 o 
 -34   4  15       40.84       -9.18     46.05 o 
 -32   4  15        0.14       -5.17     40.04 o 
 -30   4  15       11.96       61.23     36.62 o 
 -28   4  15       14.79       18.38     38.14 o 
 -26   4  15      246.53      267.73     63.92 o 
 -24   4  15       83.31      118.68     43.75 o 
 -22   4  15      273.01      231.66     50.38 o 
 -20   4  15      152.36      203.11     49.02 o 
 -18   4  15      309.84      317.80     45.11 o 
 -16   4  15      332.54      355.43     49.19 o 
 -14   4  15      123.98       91.25     35.67 o 
 -12   4  15       56.68       79.50     36.35 o 
 -10   4  15        4.44        5.99     29.57 o 
  -8   4  15        1.71       -7.09     30.61 o 
  -6   4  15       22.79        7.53     32.50 o 
  -4   4  15     1048.45      932.17    117.84 o 
  -2   4  15      230.08      164.51     46.60 o 
   0   4  15       14.76        1.34     24.91 o 
   2   4  15        4.42       -0.81     25.98 o 
   4   4  15       14.88       51.31     30.64 o 
   6   4  15        6.92      -21.74     53.54 o 
   8   4  15       18.74       40.45     37.11 o 
  10   4  15       15.71      225.98    149.42 o 
 -33   5  15       69.74       93.16    101.46 o 
 -31   5  15      288.59      422.45    146.66 o 
 -29   5  15      336.88      446.96     82.76 o 
 -27   5  15      201.91      196.59     56.51 o 
 -25   5  15       19.90       -0.86     39.99 o 
 -23   5  15       76.81       57.12     44.08 o 
 -21   5  15      176.22      242.32     51.40 o 
 -19   5  15       15.80       43.51     29.53 o 
 -17   5  15       33.06       30.40     36.90 o 
 -15   5  15      171.62      167.92     41.19 o 
 -13   5  15      100.03       76.66     61.90 o 
 -11   5  15      705.62      759.51    114.53 o 
  -9   5  15       71.15       51.98     50.84 o 
  -7   5  15       28.27       47.71     33.33 o 
  -5   5  15      526.22      443.60     93.19 o 
  -3   5  15        2.45       -3.62     29.65 o 
  -1   5  15      377.90      243.23     82.41 o 
   1   5  15       66.92       63.57     37.06 o 
   3   5  15       23.27       24.99     29.14 o 
   5   5  15        5.64       -3.41     31.41 o 
   7   5  15       25.17       98.69    131.90 o 
 -30   6  15        3.77        7.78     46.23 o 
 -28   6  15       58.89       31.61     54.43 o 
 -26   6  15       27.21      -12.86     41.76 o 
 -24   6  15        9.60       20.58     39.22 o 
 -22   6  15       50.42       60.43     46.83 o 
 -20   6  15        0.01       21.58     41.50 o 
 -18   6  15        0.65       18.64     36.84 o 
 -16   6  15      100.07      104.73     72.95 o 
 -14   6  15       52.89       74.82     54.98 o 
 -12   6  15      251.95      180.56     68.47 o 
 -10   6  15      193.22      204.83     67.71 o 
  -8   6  15       27.94       99.59     52.62 o 
  -6   6  15       67.02       57.47     30.11 o 
  -4   6  15       62.25       39.26     31.93 o 
  -2   6  15       10.28       37.65     41.76 o 
   0   6  15        2.21        9.11     31.42 o 
   2   6  15        1.70        6.60     36.50 o 
   4   6  15        0.25        3.69     56.26 o 
 -27   7  15        1.37       -2.69     50.53 o 
 -25   7  15       26.81       11.99     71.02 o 
 -23   7  15       37.71       53.50     74.71 o 
 -21   7  15      332.29      459.42    122.60 o 
 -19   7  15       18.55       35.85     54.79 o 
 -17   7  15       49.13       92.00     61.62 o 
 -15   7  15       44.90       85.70    101.46 o 
 -13   7  15        2.25       60.49     57.93 o 
 -11   7  15      173.89      135.63     61.31 o 
  -9   7  15        1.75       17.02     42.50 o 
  -7   7  15      184.68      170.62     73.27 o 
  -5   7  15       43.65       94.41     95.95 o 
  -3   7  15       27.76       60.51     39.04 o 
  -1   7  15       24.64      -10.52     31.29 o 
   1   7  15        4.19        9.22     62.72 o 
 -20   8  15        5.31      -47.04    131.90 o 
 -18   8  15       44.87       25.89     69.06 o 
 -16   8  15       19.34       82.76     78.91 o 
 -14   8  15        9.52       56.11    124.52 o 
 -12   8  15       31.79       35.01     95.52 o 
 -10   8  15       48.27       -6.76     61.50 o 
  -8   8  15      305.20      323.44    170.64 o 
  -6   8  15       42.95       -5.53    110.68 o 
 -38   0  16        4.31       -0.96     35.79 o 
 -36   0  16       65.26       17.61     42.41 o 
 -34   0  16        2.42       33.65     53.96 o 
 -32   0  16      494.36      643.55    114.57 o 
 -30   0  16       10.90       54.72     56.26 o 
 -28   0  16      124.87       97.20     67.90 o 
 -26   0  16      574.76      613.54    133.74 o 
 -24   0  16      188.61      118.67     55.81 o 
 -22   0  16     3447.21     3318.48    218.19 o 
 -20   0  16      238.51      206.52     61.43 o 
 -18   0  16       26.13       35.44     32.96 o 
 -16   0  16        4.06       34.20     35.13 o 
 -14   0  16     2007.86     1480.48    196.93 o 
 -12   0  16     1782.10     1721.39    102.01 o 
 -10   0  16      277.65      270.57     42.30 o 
  -8   0  16     1353.29     1329.01     98.12 o 
  -6   0  16      113.10       99.04     31.41 o 
  -4   0  16      638.93      795.86     79.84 o 
  -2   0  16        2.55       36.60     34.40 o 
   0   0  16       92.54       66.70     43.84 o 
   2   0  16      494.79      633.04     96.58 o 
   4   0  16       32.81       30.44     68.26 o 
   6   0  16       27.51       78.40     69.18 o 
   8   0  16       39.47       58.11     59.95 o 
  10   0  16        0.17       17.53     59.95 o 
 -39   1  16        1.85        0.21     38.26 o 
 -37   1  16        0.75       19.16     29.41 o 
 -35   1  16        1.26        6.75     22.49 o 
 -33   1  16      123.03       93.74     41.40 o 
 -31   1  16       79.27       47.99     31.85 o 
 -29   1  16        4.06        0.93     32.74 o 
 -27   1  16       66.46       56.16     40.00 o 
 -25   1  16      158.15      163.11     42.71 o 
 -23   1  16     1365.59     1135.84     96.32 o 
 -21   1  16      872.58      983.99     83.46 o 
 -19   1  16     1016.58      881.46     88.13 o 
 -17   1  16     1461.31     1512.66     99.56 o 
 -15   1  16      140.56      119.03     33.19 o 
 -13   1  16       95.04      110.07     24.74 o 
 -11   1  16      103.50      108.83     20.01 o 
  -9   1  16      579.76      599.37     44.49 o 
  -7   1  16       11.29       33.16     17.02 o 
  -5   1  16        6.25       13.01     20.70 o 
  -3   1  16      240.57      212.48     56.26 o 
  -1   1  16      192.37      156.29     34.77 o 
   1   1  16        1.39        2.52     24.03 o 
   3   1  16        0.05       54.45     30.88 o 
   5   1  16       11.09       -7.12     23.24 o 
   7   1  16       43.31       33.34     35.61 o 
   9   1  16        4.35       19.57     34.61 o 
 -38   2  16        2.46        4.73     35.87 o 
 -36   2  16        2.56       -0.23     35.28 o 
 -34   2  16      205.95      185.12     57.53 o 
 -32   2  16        4.15       -8.17     29.65 o 
 -30   2  16       62.66       69.07     40.37 o 
 -28   2  16     1559.03     1369.03    128.08 o 
 -26   2  16      863.60      699.04     80.92 o 
 -24   2  16     2125.44     1956.28    127.13 o 
 -22   2  16       84.67       38.31     32.36 o 
 -20   2  16       20.67       61.77     29.74 o 
 -18   2  16        1.07       10.29     24.67 o 
 -16   2  16      187.37      222.27     43.36 o 
 -14   2  16      312.90      189.75     55.24 o 
 -12   2  16       41.75       45.88     21.05 o 
 -10   2  16        5.42       23.42     17.27 o 
  -8   2  16       17.98       20.18     20.29 o 
  -6   2  16      966.91     1020.37     74.44 o 
  -4   2  16      130.68      174.46     41.51 o 
  -2   2  16      183.86      122.38     36.32 o 
   0   2  16      134.02      126.29     36.72 o 
   2   2  16      100.83       90.92     36.88 o 
   4   2  16      227.48      157.83     45.41 o 
   6   2  16        6.94       27.39     30.59 o 
   8   2  16      100.04      106.44     43.39 o 
 -37   3  16        2.87       49.81    116.22 o 
 -35   3  16       66.06       63.32     40.08 o 
 -33   3  16       22.59       80.13     51.77 o 
 -31   3  16       68.39      121.95     45.21 o 
 -29   3  16       83.61       32.38     31.48 o 
 -27   3  16      117.82      158.03     46.03 o 
 -25   3  16      138.41      119.80     38.24 o 
 -23   3  16       22.05       58.65     34.13 o 
 -21   3  16      540.95      538.36     69.66 o 
 -19   3  16      183.30      238.67     50.18 o 
 -17   3  16        5.92       28.61     25.93 o 
 -15   3  16       10.18       13.10     20.05 o 
 -13   3  16      643.47      685.09     64.99 o 
 -11   3  16      310.45      203.10     73.70 o 
  -9   3  16       72.58       42.73     23.34 o 
  -7   3  16      245.87      287.94     52.05 o 
  -5   3  16      523.07      481.54     82.69 o 
  -3   3  16       98.89       69.48     30.93 o 
  -1   3  16      402.06      341.92     57.90 o 
   1   3  16      462.82      455.29     67.17 o 
   3   3  16      105.49      105.66     35.89 o 
   5   3  16        0.04      -16.64     25.15 o 
   7   3  16       32.03       69.81     41.67 o 
   9   3  16       21.98       81.17     79.32 o 
 -34   4  16       57.19       29.60     49.86 o 
 -32   4  16       91.77       58.37     41.23 o 
 -30   4  16      154.73      141.21     51.12 o 
 -28   4  16       57.00       70.45     41.06 o 
 -26   4  16       84.90      106.83     42.17 o 
 -24   4  16     1126.96     1074.47     98.86 o 
 -22   4  16      245.24      203.89     54.01 o 
 -20   4  16      133.82      146.04     41.88 o 
 -18   4  16      788.01      591.11    340.73 o 
 -16   4  16      274.89      253.38     53.90 o 
 -14   4  16       11.07        0.59     28.49 o 
 -12   4  16      216.25      232.35     49.67 o 
 -10   4  16      717.57      911.94    117.90 o 
  -8   4  16      184.46      121.64     44.07 o 
  -6   4  16       24.98       41.45     32.88 o 
  -4   4  16       82.69       35.47     32.02 o 
  -2   4  16      455.20      425.66     66.87 o 
   0   4  16      125.50      137.38     45.37 o 
   2   4  16       34.58       12.80     25.68 o 
   4   4  16        6.57        2.27     30.52 o 
   6   4  16       35.62       62.54     38.61 o 
   8   4  16       13.67       -8.30    135.59 o 
 -33   5  16       35.07        1.84     77.48 o 
 -31   5  16      346.58      497.36    111.47 o 
 -29   5  16      232.57      234.02     65.81 o 
 -27   5  16      238.74      240.23     55.26 o 
 -25   5  16      177.91      153.79     59.95 o 
 -23   5  16       62.84       84.05     38.88 o 
 -21   5  16       66.56      101.75     38.35 o 
 -19   5  16       43.76        5.27     54.05 o 
 -17   5  16      340.64      407.75     67.44 o 
 -15   5  16      269.37      134.53     78.59 o 
 -13   5  16       18.35       19.92     46.83 o 
 -11   5  16       26.53       23.29     48.58 o 
  -9   5  16       12.05       57.51     52.96 o 
  -7   5  16       99.85      137.84     61.05 o 
  -5   5  16        1.60        7.58     26.55 o 
  -3   5  16        3.82       30.92     32.23 o 
  -1   5  16       30.00      -16.98     23.53 o 
   1   5  16      149.72      147.98     44.50 o 
   3   5  16        6.51       -9.93     30.04 o 
   5   5  16        8.71       20.03     67.97 o 
 -30   6  16       90.25      133.46     64.19 o 
 -28   6  16      168.11      207.36     68.92 o 
 -26   6  16      222.86      297.48     67.62 o 
 -24   6  16       39.23       60.42     55.33 o 
 -22   6  16       25.12       34.44     52.51 o 
 -20   6  16       74.29       43.83     57.14 o 
 -18   6  16        5.61       17.37     47.76 o 
 -16   6  16        7.56       33.48     57.76 o 
 -14   6  16       23.91       47.55     46.91 o 
 -12   6  16        1.01       26.99     52.18 o 
 -10   6  16      336.48      257.53     96.14 o 
  -8   6  16       34.03       37.62     40.90 o 
  -6   6  16       35.78      107.43     45.85 o 
  -4   6  16       24.41       29.91     66.83 o 
  -2   6  16      101.87       46.09     40.01 o 
   0   6  16       23.43        1.55     30.63 o 
   2   6  16       12.91       11.07     72.87 o 
 -27   7  16       15.01       27.67     71.95 o 
 -25   7  16        1.00       25.83     71.95 o 
 -23   7  16        9.02       83.47     63.39 o 
 -21   7  16       23.07       47.04    137.43 o 
 -19   7  16       61.87      118.61     82.40 o 
 -17   7  16      131.15      118.01     75.55 o 
 -15   7  16       83.43      115.07     68.40 o 
 -13   7  16      213.69      166.90     73.13 o 
 -11   7  16       35.17       61.19     55.49 o 
  -9   7  16       80.46       51.50     55.07 o 
  -7   7  16       18.18       23.65     45.79 o 
  -5   7  16        0.02      -37.83     48.29 o 
  -3   7  16       11.76       40.58     77.48 o 
  -1   7  16        1.04       10.15     58.11 o 
 -20   8  16        1.28       70.10    160.49 o 
 -18   8  16       12.41       29.95     84.88 o 
 -16   8  16        1.91      -29.93     92.31 o 
 -14   8  16        2.89        1.77     55.50 o 
 -12   8  16        1.77        2.77     71.02 o 
 -10   8  16       39.15       50.73    130.05 o 
 -39   1  17       18.50       29.27     44.94 o 
 -37   1  17       63.16       60.95     35.71 o 
 -35   1  17        0.89       23.56     28.40 o 
 -33   1  17      128.76       89.07     56.43 o 
 -31   1  17      243.52      230.80     62.63 o 
 -29   1  17       98.70       71.64     40.90 o 
 -27   1  17       57.89       66.10     40.04 o 
 -25   1  17       24.24       12.63     35.03 o 
 -23   1  17       67.01       57.68     34.34 o 
 -21   1  17       18.41       26.70     26.24 o 
 -19   1  17      788.92      698.80     72.09 o 
 -17   1  17      674.78      734.55     72.49 o 
 -15   1  17      432.03      428.77     53.27 o 
 -13   1  17      358.76      416.95     78.56 o 
 -11   1  17       70.79       68.79     22.21 o 
  -9   1  17      205.03      252.00     31.06 o 
  -7   1  17       80.63      129.22     31.26 o 
  -5   1  17       58.17       98.86     28.08 o 
  -3   1  17      628.30      439.44    114.78 o 
  -1   1  17      290.23      220.32     44.71 o 
   1   1  17       90.29      100.95     34.69 o 
   3   1  17        6.50       -2.77     23.96 o 
   5   1  17       57.61       35.97     34.67 o 
   7   1  17       94.42       58.32     42.15 o 
 -38   2  17       21.72       26.58     47.08 o 
 -36   2  17        1.21       -1.68     28.22 o 
 -34   2  17        0.87       16.20     30.26 o 
 -32   2  17      600.55      567.67     84.17 o 
 -30   2  17       13.83        4.63     26.26 o 
 -28   2  17      725.32      749.81     82.59 o 
 -26   2  17      677.43      705.65     83.36 o 
 -24   2  17        7.03      -11.28     29.84 o 
 -22   2  17      896.67      924.17     88.24 o 
 -20   2  17       37.85      110.40     94.31 o 
 -18   2  17        3.40       27.31     25.49 o 
 -16   2  17      337.72      423.40     56.85 o 
 -14   2  17      872.12      814.37     74.88 o 
 -12   2  17       74.59       62.03     23.81 o 
 -10   2  17        1.05        8.68     28.97 o 
  -8   2  17       77.03       87.93     25.11 o 
  -6   2  17        2.28       23.91     23.90 o 
  -4   2  17        1.01       25.36     24.73 o 
  -2   2  17      101.71      157.34     36.28 o 
   0   2  17        6.53        8.13     28.84 o 
   2   2  17       80.90      142.00     43.79 o 
   4   2  17       19.13       20.07     27.60 o 
   6   2  17        0.23        2.43     25.39 o 
   8   2  17        3.65        7.38     56.26 o 
 -37   3  17        9.46       89.47    112.53 o 
 -35   3  17       56.22        7.46     40.10 o 
 -33   3  17        8.94       82.47     51.11 o 
 -31   3  17      169.84      229.23     52.72 o 
 -29   3  17        0.20       27.49     30.91 o 
 -27   3  17      171.12      154.83     47.22 o 
 -25   3  17        6.06        6.26     30.59 o 
 -23   3  17      110.77      101.77     38.88 o 
 -21   3  17       21.49      -26.26     26.57 o 
 -19   3  17     2269.16     2388.18    140.08 o 
 -17   3  17      188.90       79.33     44.20 o 
 -15   3  17      544.09      654.47     60.42 o 
 -13   3  17      310.25      582.38     76.00 o 
 -11   3  17      149.65      104.13     45.69 o 
  -9   3  17      124.23      105.20     35.83 o 
  -7   3  17      495.60      517.45     66.84 o 
  -5   3  17       16.36      -16.92     20.28 o 
  -3   3  17      344.93      336.59     57.74 o 
  -1   3  17       36.90       51.02     32.31 o 
   1   3  17        4.38       12.77     27.51 o 
   3   3  17       11.47       18.08     30.12 o 
   5   3  17       46.10       67.79     38.80 o 
   7   3  17        0.52        8.01     49.87 o 
 -34   4  17       10.77        7.16     45.43 o 
 -32   4  17        1.07        3.79     34.96 o 
 -30   4  17       17.72       59.84     39.54 o 
 -28   4  17       17.00       24.62     33.73 o 
 -26   4  17      492.22      449.46     69.35 o 
 -24   4  17        9.83       22.85     45.34 o 
 -22   4  17       36.25       78.24     42.25 o 
 -20   4  17       11.09       -9.90     31.73 o 
 -18   4  17      835.86      884.33     88.58 o 
 -16   4  17      630.99      697.25     81.41 o 
 -14   4  17      451.29      327.11     65.38 o 
 -12   4  17       70.54       99.09     79.48 o 
 -10   4  17        5.29       15.17     45.86 o 
  -8   4  17       19.35       -8.44     44.62 o 
  -6   4  17       36.43       49.70     32.80 o 
  -4   4  17       21.51       -5.86     23.16 o 
  -2   4  17       96.34       65.21     34.45 o 
   0   4  17      117.87      168.62     46.55 o 
   2   4  17       20.27       44.46     29.00 o 
   4   4  17       11.57       19.32     31.70 o 
   6   4  17        3.54      242.58    181.71 o 
 -33   5  17       16.95      -11.07    104.23 o 
 -31   5  17       95.44      125.70     61.77 o 
 -29   5  17       26.61       43.04     44.93 o 
 -27   5  17      140.99      132.51     53.00 o 
 -25   5  17       23.01       13.37     33.50 o 
 -23   5  17        0.00        6.88     35.70 o 
 -21   5  17       11.06       46.13     47.63 o 
 -19   5  17       40.31       41.80     39.70 o 
 -17   5  17      235.76      206.19     50.37 o 
 -15   5  17      264.76      286.82     73.23 o 
 -13   5  17       49.30       60.52     54.23 o 
 -11   5  17        3.46       31.77     46.50 o 
  -9   5  17        1.48       67.68     59.00 o 
  -7   5  17      262.16      226.32     64.07 o 
  -5   5  17       19.74       19.39     33.54 o 
  -3   5  17       14.94       28.10     30.84 o 
  -1   5  17        2.39      -10.16     30.41 o 
   1   5  17        0.84       -2.92     33.60 o 
   3   5  17        0.92      -12.37     54.10 o 
 -30   6  17      115.67       99.96     80.25 o 
 -28   6  17        1.38       37.53     53.07 o 
 -26   6  17      201.86      211.41     64.28 o 
 -24   6  17        0.64      -53.11     49.97 o 
 -22   6  17        0.96       34.29     54.47 o 
 -20   6  17       55.79      155.37     62.93 o 
 -18   6  17        9.84       64.20     77.87 o 
 -16   6  17      126.73      209.86    107.00 o 
 -14   6  17       74.72       56.26     61.32 o 
 -12   6  17       38.13       58.17     55.86 o 
 -10   6  17       86.01      130.37     59.13 o 
  -8   6  17        9.85       22.97     41.68 o 
  -6   6  17        0.00      -28.78     36.61 o 
  -4   6  17        3.35        5.67     36.75 o 
  -2   6  17        0.77      -12.12     30.44 o 
   0   6  17        5.26       16.60     64.57 o 
 -27   7  17        4.81        2.77     56.26 o 
 -25   7  17        0.00       69.12     56.79 o 
 -23   7  17      149.49      168.79    156.80 o 
 -21   7  17       51.50      -27.67    100.54 o 
 -19   7  17       12.24      -39.66    107.00 o 
 -17   7  17       13.21       17.94     63.18 o 
 -15   7  17       23.00       60.00     67.04 o 
 -13   7  17       18.35       37.48     44.92 o 
 -11   7  17       25.77       42.96     50.80 o 
  -9   7  17       16.20       63.88     45.41 o 
  -7   7  17       42.05       84.45     66.78 o 
  -5   7  17        0.18      -11.07     55.34 o 
 -18   8  17       50.53       17.53     80.25 o 
 -16   8  17       19.51      -59.03     68.26 o 
 -14   8  17        0.04        6.46    109.76 o 
 -12   8  17      111.22      190.93    153.11 o 
 -40   0  18       28.85       -0.92     56.26 o 
 -38   0  18       74.95       48.49     40.58 o 
 -36   0  18       16.53       26.19     34.35 o 
 -34   0  18       83.49       77.08     64.59 o 
 -32   0  18      579.93      604.60    111.36 o 
 -30   0  18       52.82       56.86     56.95 o 
 -28   0  18       11.21       20.44     48.56 o 
 -26   0  18      234.26      156.13     70.56 o 
 -24   0  18      212.95      228.74     69.44 o 
 -22   0  18      218.28      245.14     70.43 o 
 -20   0  18     3531.90     3266.83    222.59 o 
 -18   0  18     5231.18     5131.87    326.52 o 
 -16   0  18     4973.98     4996.22    270.34 o 
 -14   0  18      849.46      787.98    109.72 o 
 -12   0  18      781.80      781.58    105.61 o 
 -10   0  18      598.60      700.23     72.94 o 
  -8   0  18        1.46       20.72     25.11 o 
  -6   0  18      177.25      140.02     39.36 o 
  -4   0  18       14.37       -0.11     33.24 o 
  -2   0  18        0.45       -6.35     30.51 o 
   0   0  18        0.95      -12.43     37.38 o 
   2   0  18       50.85       52.58     49.81 o 
   4   0  18       59.75       74.71     66.41 o 
   6   0  18        0.18       30.44     45.20 o 
 -39   1  18       22.39       74.04    155.42 o 
 -37   1  18       10.81       44.43     82.41 o 
 -35   1  18      140.64      160.27     86.47 o 
 -33   1  18      129.26      134.28     57.27 o 
 -31   1  18       11.57       41.17     38.31 o 
 -29   1  18        0.00      -52.27     34.02 o 
 -27   1  18       15.57       21.86     36.08 o 
 -25   1  18      461.73      461.13     66.85 o 
 -23   1  18      200.45      262.50     49.35 o 
 -21   1  18       39.51       48.10     30.44 o 
 -19   1  18      195.91      298.04     50.34 o 
 -17   1  18       14.25       10.92     25.48 o 
 -15   1  18      206.42      308.70     46.81 o 
 -13   1  18      546.05      549.26    133.40 o 
 -11   1  18     1033.63     1131.47     73.92 o 
  -9   1  18      934.56      976.34     76.60 o 
  -7   1  18      314.60      380.31     60.44 o 
  -5   1  18      154.82      133.67     34.59 o 
  -3   1  18       42.51        2.54     22.77 o 
  -1   1  18      120.97      160.22     44.71 o 
   1   1  18        4.01       22.36     25.92 o 
   3   1  18       26.83       16.84     24.19 o 
   5   1  18       18.23       49.68     33.24 o 
   7   1  18        9.80       49.81     57.19 o 
 -38   2  18       10.45        2.50     38.79 o 
 -36   2  18       64.41       35.01     31.59 o 
 -34   2  18       13.02       11.17     28.94 o 
 -32   2  18        1.78       10.98     30.01 o 
 -30   2  18       89.70      126.23     44.98 o 
 -28   2  18      212.80      313.95     61.11 o 
 -26   2  18        0.15       -7.88     34.71 o 
 -24   2  18       27.16       40.42     29.36 o 
 -22   2  18      499.77      487.84     64.53 o 
 -20   2  18      166.60      208.23     48.20 o 
 -18   2  18      339.35      325.15     52.48 o 
 -16   2  18      903.25      900.02     80.71 o 
 -14   2  18       20.98       17.83     26.20 o 
 -12   2  18      675.55      651.44     68.24 o 
 -10   2  18      554.85      677.25     76.93 o 
  -8   2  18      259.04      155.76     47.72 o 
  -6   2  18      182.06      150.27     41.84 o 
  -4   2  18      274.57      162.76     42.32 o 
  -2   2  18      139.44      128.84     40.37 o 
   0   2  18       78.61       70.74     29.42 o 
   2   2  18       29.30        9.47     31.45 o 
   4   2  18      142.07      114.83     42.10 o 
   6   2  18       92.39      108.84     63.47 o 
 -37   3  18       12.33       80.25    107.92 o 
 -35   3  18        8.93       35.78     43.83 o 
 -33   3  18        0.26       39.88     39.19 o 
 -31   3  18       16.48       27.19     27.11 o 
 -29   3  18        2.52       12.70     32.38 o 
 -27   3  18      328.88      347.08     59.68 o 
 -25   3  18        0.60        3.74     31.39 o 
 -23   3  18      145.27       99.43     40.16 o 
 -21   3  18      619.00      695.19     83.53 o 
 -19   3  18      231.35      278.50     54.74 o 
 -17   3  18      473.62      476.96     62.70 o 
 -15   3  18       60.98       91.28     40.95 o 
 -13   3  18       71.16       52.71     37.23 o 
 -11   3  18       38.18       34.49     30.08 o 
  -9   3  18        9.71       16.63     33.60 o 
  -7   3  18        7.76      -10.84     31.28 o 
  -5   3  18       70.51       71.41     34.11 o 
  -3   3  18        0.58       16.92     29.82 o 
  -1   3  18       31.35        2.01     22.64 o 
   1   3  18        2.85       23.59     25.99 o 
   3   3  18       40.34       10.54     26.84 o 
   5   3  18       27.38       37.54     50.49 o 
 -36   4  18       30.17      119.91    135.59 o 
 -34   4  18        2.06       -5.83     36.68 o 
 -32   4  18       27.89       49.51     40.84 o 
 -30   4  18       37.33      -13.38     37.03 o 
 -28   4  18       34.21       20.77     34.45 o 
 -26   4  18      253.10      261.78     55.58 o 
 -24   4  18        6.89       32.84     35.64 o 
 -22   4  18       18.43       26.26     33.63 o 
 -20   4  18     1441.48     1411.00    138.59 o 
 -18   4  18      385.76      440.91     80.86 o 
 -16   4  18        5.04        6.06     37.99 o 
 -14   4  18      920.29      566.14    360.05 o 
 -12   4  18      741.17      634.56    107.09 o 
 -10   4  18      265.56      301.62     78.73 o 
  -8   4  18       61.85       96.19     48.36 o 
  -6   4  18        1.29        4.26     35.86 o 
  -4   4  18        0.03        3.91     27.88 o 
  -2   4  18       87.94       69.22     34.78 o 
   0   4  18       52.63       32.74     56.32 o 
   2   4  18       92.31       78.80     37.84 o 
   4   4  18       34.52       73.64     70.29 o 
 -33   5  18       89.80      151.87     90.80 o 
 -31   5  18        8.12      -17.39     44.42 o 
 -29   5  18        7.02       16.73     44.51 o 
 -27   5  18      233.35      283.42     68.69 o 
 -25   5  18       48.49       59.17     45.55 o 
 -23   5  18       15.13       23.17     36.69 o 
 -21   5  18      162.89      213.03     64.71 o 
 -19   5  18      223.38      229.46     64.73 o 
 -17   5  18      495.65      476.49    213.53 o 
 -15   5  18       12.90      -37.77     44.51 o 
 -13   5  18        0.02       19.90     43.97 o 
 -11   5  18       21.17       39.78     57.24 o 
  -9   5  18      298.94      261.47     75.72 o 
  -7   5  18       33.02       43.53     40.96 o 
  -5   5  18       10.37       44.60     49.04 o 
  -3   5  18        0.10       -1.46     26.09 o 
  -1   5  18       23.14       21.20     40.34 o 
   1   5  18       19.70       38.10     51.59 o 
 -30   6  18       40.49       90.94     57.99 o 
 -28   6  18        1.64       52.76     58.15 o 
 -26   6  18      322.74      434.14    105.49 o 
 -24   6  18        0.73       45.15     64.43 o 
 -22   6  18       38.57       30.17     54.28 o 
 -20   6  18        1.05      -38.43     66.00 o 
 -18   6  18       10.38       47.16     72.23 o 
 -16   6  18        1.49       20.61     53.08 o 
 -14   6  18       83.86      181.15     99.77 o 
 -12   6  18       53.83        1.71     50.47 o 
 -10   6  18      220.64      222.22     70.07 o 
  -8   6  18       19.22       43.10     53.22 o 
  -6   6  18       22.61       72.64     49.06 o 
  -4   6  18        7.44      -16.77     35.79 o 
   0   6  18       40.81      303.46    134.67 o 
 -27   7  18       15.56        0.92     61.80 o 
 -25   7  18        6.96       37.82    154.96 o 
 -23   7  18        4.15      187.24    158.65 o 
 -21   7  18       17.66      114.37    135.59 o 
 -19   7  18       12.51      107.00    114.37 o 
 -17   7  18       73.14      247.89    116.57 o 
 -15   7  18       31.91      -30.53     53.67 o 
 -13   7  18       63.07       25.36     55.11 o 
 -11   7  18       11.40       53.64     50.46 o 
  -9   7  18        2.48       44.98     64.31 o 
  -7   7  18       92.65       77.48     81.17 o 
 -39   1  19       63.05       51.13     37.90 o 
 -37   1  19       52.29       51.06     29.00 o 
 -35   1  19        9.04       -2.61     24.25 o 
 -33   1  19        2.69      -15.20     38.87 o 
 -31   1  19      137.18       97.06     43.93 o 
 -29   1  19        5.08       27.18     36.97 o 
 -27   1  19       40.16        5.93     29.42 o 
 -25   1  19      113.30       60.88     37.86 o 
 -23   1  19      966.64      852.03     84.23 o 
 -21   1  19      429.93      362.66     56.11 o 
 -19   1  19      261.48      205.85     44.35 o 
 -17   1  19        3.52       13.27     27.59 o 
 -15   1  19        6.83       27.50     23.02 o 
 -13   1  19      111.09       54.32     28.58 o 
 -11   1  19      106.17      106.95     30.86 o 
  -9   1  19        1.01       23.68     22.57 o 
  -7   1  19      239.87      241.36     48.12 o 
  -5   1  19       37.52       43.35     30.44 o 
  -3   1  19       33.23       60.44     31.79 o 
  -1   1  19        0.59        6.36     24.13 o 
   1   1  19       48.77       53.75     32.13 o 
   3   1  19       34.36       44.60     32.79 o 
   5   1  19      100.56       84.46     56.11 o 
 -38   2  19        8.65       20.78     54.28 o 
 -36   2  19       11.06       -6.69     26.56 o 
 -34   2  19       99.35       96.17     43.08 o 
 -32   2  19      285.67      198.20     53.02 o 
 -30   2  19        4.25       24.87     35.21 o 
 -28   2  19       36.22       60.09     38.22 o 
 -26   2  19       62.51      111.13     43.05 o 
 -24   2  19       31.36       16.94     33.70 o 
 -22   2  19       67.64       83.06     39.43 o 
 -20   2  19      307.71      358.31     54.98 o 
 -18   2  19      565.12      616.05     70.71 o 
 -16   2  19       40.22       13.10     29.01 o 
 -14   2  19        0.00       11.79     32.49 o 
 -12   2  19     1612.66     1940.47    169.19 o 
 -10   2  19       36.90       57.06     31.39 o 
  -8   2  19       39.08        2.32     27.48 o 
  -6   2  19       19.04       33.12     31.26 o 
  -4   2  19       24.83       12.54     24.18 o 
  -2   2  19      150.11      100.08     36.68 o 
   0   2  19      269.14      254.11     56.85 o 
   2   2  19      166.80      107.96     42.93 o 
   4   2  19       40.67       94.36     84.64 o 
 -37   3  19       13.66       26.75    122.68 o 
 -35   3  19       42.64      -14.70     37.99 o 
 -33   3  19       18.34      -11.72     30.83 o 
 -31   3  19       54.09      104.01     41.76 o 
 -29   3  19       23.25       63.80     49.26 o 
 -27   3  19        2.77       15.97     35.50 o 
 -25   3  19       49.22       28.96     36.91 o 
 -23   3  19      253.89      297.86     58.05 o 
 -21   3  19      279.19      243.66     53.11 o 
 -19   3  19        2.21       19.13     29.23 o 
 -17   3  19      284.49      287.81     64.55 o 
 -15   3  19      314.05      307.41     65.48 o 
 -13   3  19       10.27       27.20     42.72 o 
 -11   3  19      266.22      183.08     55.22 o 
  -9   3  19      366.25      610.56     93.89 o 
  -7   3  19       97.00       15.77     43.02 o 
  -5   3  19      132.03      176.22     41.51 o 
  -3   3  19      171.99      212.48     52.45 o 
  -1   3  19        3.49       12.47     39.54 o 
   1   3  19        2.09        1.23     27.25 o 
   3   3  19      145.15      206.04     57.91 o 
 -36   4  19        0.08      -76.56    130.98 o 
 -34   4  19        0.01        7.28     38.86 o 
 -32   4  19       40.45       30.72     49.65 o 
 -30   4  19       62.09       71.46     41.64 o 
 -28   4  19       28.99       70.49     39.84 o 
 -26   4  19        2.66       33.89     38.09 o 
 -24   4  19       37.75       66.57     40.79 o 
 -22   4  19       74.18       33.93     30.94 o 
 -20   4  19       73.80       58.42     47.32 o 
 -18   4  19       82.23       85.61     44.36 o 
 -16   4  19      233.08      291.52     64.01 o 
 -14   4  19       85.97      -17.53     83.01 o 
 -12   4  19        1.21       59.84     53.59 o 
 -10   4  19       41.48       81.02     58.69 o 
  -8   4  19        4.06       11.12     37.80 o 
  -6   4  19       28.92       52.61     44.19 o 
  -4   4  19        3.68       -8.05     37.51 o 
  -2   4  19       26.23       55.33     50.86 o 
   0   4  19        0.06        8.04     29.82 o 
   2   4  19        3.16       34.93    103.31 o 
 -35   5  19       22.41      349.58    184.47 o 
 -33   5  19       28.98       54.71     70.36 o 
 -31   5  19       27.58       29.82     44.96 o 
 -29   5  19        0.01       84.61     55.66 o 
 -27   5  19        4.82      -30.72     44.29 o 
 -25   5  19       29.83       67.17     42.75 o 
 -23   5  19       11.95      -21.60     45.58 o 
 -21   5  19        0.05       92.14     51.16 o 
 -19   5  19        2.00       22.13     41.31 o 
 -17   5  19       62.38       64.74     76.28 o 
 -15   5  19       67.48       70.88     67.07 o 
 -13   5  19      239.82      221.71     75.24 o 
 -11   5  19       93.20       65.96     51.56 o 
  -9   5  19       82.00      112.15     57.69 o 
  -7   5  19        7.13       74.22     99.46 o 
  -5   5  19       42.96       39.82     46.12 o 
  -3   5  19        0.45       19.06     37.03 o 
  -1   5  19       13.61       27.08     40.07 o 
   1   5  19        3.93        6.46     63.64 o 
 -30   6  19       91.89      260.84     95.36 o 
 -28   6  19       41.99      119.06     71.93 o 
 -26   6  19        0.35       42.44     67.33 o 
 -24   6  19        6.86      -10.26     53.04 o 
 -22   6  19        0.36      -67.65     73.81 o 
 -20   6  19       53.57       33.31     81.52 o 
 -18   6  19       62.28       89.75    143.43 o 
 -16   6  19        3.65       52.05     85.10 o 
 -14   6  19       67.70       75.11     59.98 o 
 -12   6  19        5.02       40.27     55.45 o 
 -10   6  19      127.45       72.47     59.26 o 
  -8   6  19        0.51      -43.50     47.14 o 
  -6   6  19       37.33      101.73     62.76 o 
 -25   7  19       48.32      163.26    178.94 o 
 -23   7  19       34.88       44.27    163.26 o 
 -21   7  19        9.64      -16.60    154.04 o 
 -19   7  19       16.78      -81.17    125.44 o 
 -17   7  19        3.09       -5.47     92.99 o 
 -15   7  19       15.63       13.46     57.33 o 
 -13   7  19       77.49      101.42     76.14 o 
 -11   7  19        6.17      -13.84     82.09 o 
 -40   0  20      227.75       75.63     66.41 o 
 -38   0  20      262.51       62.36    126.37 o 
 -36   0  20      109.10       35.82     56.76 o 
 -34   0  20       19.39        3.87     52.55 o 
 -32   0  20       49.81      108.25     60.54 o 
 -30   0  20      143.22       94.48     58.15 o 
 -28   0  20      694.56      701.48    122.11 o 
 -26   0  20        0.87      -14.80     43.87 o 
 -24   0  20       83.17      104.07     70.62 o 
 -22   0  20      107.06       94.13     47.60 o 
 -20   0  20       87.27       92.54     48.31 o 
 -18   0  20      440.73      314.90     73.37 o 
 -16   0  20      721.86      894.51    119.45 o 
 -14   0  20      121.80      281.18    163.72 o 
 -12   0  20       56.90       59.27     40.53 o 
 -10   0  20      466.84      147.20    196.47 o 
  -8   0  20        0.07       53.50     71.02 o 
  -6   0  20       25.82       32.80     32.46 o 
  -4   0  20      489.45      483.43    145.74 o 
  -2   0  20        5.10       32.28     49.81 o 
   0   0  20        6.98        1.84     40.58 o 
   2   0  20       47.85       47.96     53.50 o 
 -39   1  20       74.45        6.74     27.05 o 
 -37   1  20      186.07      204.57     54.64 o 
 -35   1  20      173.26      189.90     55.49 o 
 -33   1  20       14.65        4.19     36.83 o 
 -31   1  20       71.39       70.96     43.40 o 
 -29   1  20       96.96      116.68     43.26 o 
 -27   1  20      559.41      523.44     71.01 o 
 -25   1  20      648.02      621.14     76.64 o 
 -23   1  20      198.31      152.45     42.91 o 
 -21   1  20        5.69       22.48     36.98 o 
 -19   1  20      131.93      152.99     37.49 o 
 -17   1  20      151.48      193.24     43.35 o 
 -15   1  20       16.37       11.82     26.31 o 
 -13   1  20      174.60      188.37     43.67 o 
 -11   1  20        5.68      -22.81     33.09 o 
  -9   1  20        0.03      -11.25     25.03 o 
  -7   1  20      310.17      405.01     66.03 o 
  -5   1  20      349.49      321.77     55.35 o 
  -3   1  20       45.83        2.17     30.36 o 
  -1   1  20       78.33      104.18     39.14 o 
   1   1  20       25.45       53.75     37.61 o 
   3   1  20        1.10        2.25     36.30 o 
 -38   2  20       21.59      -57.19    107.92 o 
 -36   2  20       49.47       65.03     32.89 o 
 -34   2  20        2.73       43.60     34.78 o 
 -32   2  20        4.58      -35.62     40.76 o 
 -30   2  20       33.91       51.21     38.45 o 
 -28   2  20       26.15       22.57     38.55 o 
 -26   2  20      136.34      168.19     46.78 o 
 -24   2  20      244.44      183.60     45.41 o 
 -22   2  20       84.17       81.64     35.71 o 
 -20   2  20       76.60       39.06     33.42 o 
 -18   2  20      159.70      212.54     43.24 o 
 -16   2  20       26.36       34.87     32.84 o 
 -14   2  20      216.85      181.78     51.02 o 
 -12   2  20      768.29      880.73     99.34 o 
 -10   2  20       28.81       43.95     34.26 o 
  -8   2  20        3.33       17.68     38.59 o 
  -6   2  20       35.34       50.35     32.72 o 
  -4   2  20       54.33       72.70     30.72 o 
  -2   2  20       58.38       22.04     27.67 o 
   0   2  20       54.52       31.98     27.12 o 
   2   2  20       23.76       18.63     30.88 o 
 -37   3  20        0.09      -64.57    127.29 o 
 -35   3  20        0.14       -8.33     42.71 o 
 -33   3  20        5.32       21.10     34.06 o 
 -31   3  20        3.31       27.56     28.89 o 
 -29   3  20       70.03       71.73     38.97 o 
 -27   3  20       56.04       56.36     41.44 o 
 -25   3  20       12.14        6.21     32.69 o 
 -23   3  20       39.90       42.14     33.12 o 
 -21   3  20        4.45       43.39     32.31 o 
 -19   3  20      124.32       75.74     45.25 o 
 -17   3  20       37.66       69.66     44.08 o 
 -15   3  20        0.42       24.05     32.98 o 
 -13   3  20       60.61       96.05     42.79 o 
 -11   3  20      572.48      576.96    103.60 o 
  -9   3  20       81.39       53.09     41.30 o 
  -7   3  20       19.36       31.18     41.77 o 
  -5   3  20       19.11       36.67     43.36 o 
  -3   3  20       99.46      159.68     49.13 o 
  -1   3  20       28.15       54.71     39.94 o 
   1   3  20        4.43       32.01     33.32 o 
 -36   4  20        3.24      -64.57    132.82 o 
 -34   4  20       37.57       68.00     47.46 o 
 -32   4  20       30.00       54.98     48.15 o 
 -30   4  20       37.77       31.60     34.67 o 
 -28   4  20      121.96       90.31     47.35 o 
 -26   4  20       18.69       58.23     45.22 o 
 -24   4  20        3.51       30.40     35.31 o 
 -22   4  20      181.40      299.12     76.02 o 
 -20   4  20        1.19       20.48     40.59 o 
 -18   4  20      141.69      195.00     62.72 o 
 -16   4  20      463.62      504.92    112.68 o 
 -14   4  20       14.15      132.82    117.14 o 
 -12   4  20        0.35       33.16     75.31 o 
 -10   4  20       51.38      150.84     67.37 o 
  -8   4  20        2.12       -5.01     55.75 o 
  -6   4  20      112.70      158.25     59.45 o 
  -4   4  20       16.59        8.40     44.76 o 
  -2   4  20        0.78       38.73     46.53 o 
   0   4  20       15.52      -10.53     49.06 o 
 -33   5  20      106.17      129.83     77.01 o 
 -31   5  20       56.63       77.63     49.49 o 
 -29   5  20       71.56       88.20     54.15 o 
 -27   5  20       20.39       20.91     40.47 o 
 -25   5  20        7.35       25.28     41.82 o 
 -23   5  20        6.24      -26.92     39.83 o 
 -21   5  20        6.13       28.40     56.35 o 
 -19   5  20        1.00       66.41     82.89 o 
 -17   5  20      286.27      421.29    124.44 o 
 -15   5  20      300.40      410.46    174.33 o 
 -13   5  20      443.31      681.64    204.77 o 
 -11   5  20       15.02      -39.23     37.02 o 
  -9   5  20      267.87      221.81     73.82 o 
  -7   5  20       16.42        0.94     49.68 o 
  -5   5  20        0.06        2.54     48.29 o 
  -3   5  20       29.12       19.37     57.19 o 
 -30   6  20        1.33      -29.52    142.05 o 
 -28   6  20        3.94       -2.37     59.44 o 
 -26   6  20        2.63       17.10     71.08 o 
 -24   6  20        0.05      -15.26     45.27 o 
 -22   6  20       81.87      244.70    103.64 o 
 -20   6  20        6.49       46.82     78.40 o 
 -18   6  20       46.28       74.17     79.08 o 
 -16   6  20      105.82      200.98    103.84 o 
 -14   6  20       58.83      123.06     89.64 o 
 -12   6  20       73.93       42.53     61.50 o 
 -10   6  20      292.19      393.17     89.20 o 
  -8   6  20        0.68       28.59     47.04 o 
 -19   7  20       12.17       58.11    142.05 o 
 -17   7  20       11.46      -59.95    136.51 o 
 -13   7  20        1.36      -12.91     76.56 o 
 -39   1  21        0.99       73.79    100.54 o 
 -37   1  21        0.58      -26.43     23.08 o 
 -35   1  21      108.43      100.54     64.44 o 
 -33   1  21        1.26       -9.46     40.98 o 
 -31   1  21        2.42      -19.39     36.06 o 
 -29   1  21       46.46       49.37     38.57 o 
 -27   1  21       58.26       53.45     33.78 o 
 -25   1  21       22.68       26.12     35.90 o 
 -23   1  21        5.82       46.50     34.15 o 
 -21   1  21       40.56       28.96     26.95 o 
 -19   1  21      557.47      631.09     74.33 o 
 -17   1  21     2014.67     1928.86    200.10 o 
 -15   1  21     1944.38     1726.01    380.42 o 
 -13   1  21      450.39      505.44     77.18 o 
 -11   1  21      228.20      303.07     68.39 o 
  -9   1  21       60.84       71.70     38.47 o 
  -7   1  21       84.04       79.05     48.42 o 
  -5   1  21        0.00      -25.12     30.59 o 
  -3   1  21       56.68      101.52     34.34 o 
  -1   1  21       50.75       41.00     34.67 o 
   1   1  21       43.83       90.70     47.28 o 
 -38   2  21       26.96       24.05     91.32 o 
 -36   2  21       56.23       49.99     44.63 o 
 -34   2  21      107.89      135.04     50.57 o 
 -32   2  21       61.40       60.77     44.85 o 
 -30   2  21        7.52       21.77     34.50 o 
 -28   2  21       25.17       10.53     34.47 o 
 -26   2  21      198.77      197.44     45.72 o 
 -24   2  21      141.82      142.04     48.15 o 
 -22   2  21        1.61       -3.22     31.28 o 
 -20   2  21        0.17      -15.72     28.66 o 
 -18   2  21       40.73       30.19     31.89 o 
 -16   2  21        4.90       15.76     37.48 o 
 -14   2  21        0.78       91.21     45.13 o 
 -12   2  21        3.42       -3.54     31.44 o 
 -10   2  21      158.79       77.94     60.66 o 
  -8   2  21      232.06      290.30     64.37 o 
  -6   2  21        1.51       -7.74     29.46 o 
  -4   2  21       16.72       66.06     42.32 o 
  -2   2  21        0.80       17.37     27.94 o 
   0   2  21        6.89       21.06     31.43 o 
 -37   3  21       73.50       67.33    132.82 o 
 -35   3  21       71.23       69.54     37.35 o 
 -33   3  21       50.16       70.70     47.87 o 
 -31   3  21       18.82        5.88     38.76 o 
 -29   3  21      129.62      161.30     47.43 o 
 -27   3  21       99.70       93.17     42.27 o 
 -25   3  21        0.96        4.25     34.13 o 
 -23   3  21       58.59       46.22     38.56 o 
 -21   3  21       18.52       23.40     28.57 o 
 -19   3  21      219.48      199.20     57.60 o 
 -17   3  21      119.12      183.05     51.48 o 
 -15   3  21        7.21       37.76     43.58 o 
 -13   3  21       17.97       54.67     57.13 o 
 -11   3  21      203.76      203.67     76.80 o 
  -9   3  21       64.12       52.33     39.59 o 
  -7   3  21       41.88       96.86     74.44 o 
  -5   3  21        0.15       29.60     41.38 o 
  -3   3  21        2.10        2.80     41.53 o 
  -1   3  21       63.37       18.30     34.57 o 
   1   3  21        5.99       27.67     56.26 o 
 -34   4  21       49.49      117.48     77.28 o 
 -32   4  21        1.49      -14.15     37.32 o 
 -30   4  21        2.37       55.38     42.60 o 
 -28   4  21        4.46       12.61     36.54 o 
 -26   4  21        2.08        9.93     30.19 o 
 -24   4  21      123.50      133.10     55.53 o 
 -22   4  21       82.96       93.96     48.68 o 
 -20   4  21      202.90      227.48     61.08 o 
 -18   4  21      202.96      104.00     48.82 o 
 -16   4  21      137.33      147.40     67.05 o 
 -14   4  21       12.19       12.38     71.61 o 
 -12   4  21      171.92       72.96     83.52 o 
 -10   4  21        2.70        6.60     31.97 o 
  -8   4  21       20.00       29.99     37.76 o 
  -6   4  21       39.55       22.65     42.97 o 
  -4   4  21        0.01       16.38     69.95 o 
  -2   4  21       11.07       28.59     51.44 o 
 -33   5  21       22.67       76.56     78.40 o 
 -31   5  21       18.06       23.97     46.42 o 
 -29   5  21        5.57       12.05     42.70 o 
 -27   5  21        0.27      -11.61     55.11 o 
 -25   5  21       54.39       79.11     62.75 o 
 -23   5  21       58.12      177.72     77.08 o 
 -21   5  21       11.37      170.55    133.28 o 
 -19   5  21        5.41       81.68    117.14 o 
 -17   5  21       43.34      110.03     82.11 o 
 -15   5  21      155.18      247.39     97.07 o 
 -13   5  21       22.65      -78.63     53.85 o 
 -11   5  21      165.42      151.65    124.98 o 
  -9   5  21      102.89      106.60     57.21 o 
  -7   5  21       13.36       65.58     96.39 o 
  -5   5  21        4.08       27.67     71.95 o 
 -28   6  21        8.13       29.52     62.72 o 
 -26   6  21       36.09       93.88     69.33 o 
 -24   6  21        0.99      -37.74     94.48 o 
 -22   6  21        0.02        5.78     76.38 o 
 -20   6  21        7.55      -44.79     76.29 o 
 -18   6  21        3.46       61.90     88.86 o 
 -16   6  21       10.47      115.53    108.77 o 
 -14   6  21       12.54      -27.23     83.58 o 
 -10   6  21        1.99       19.37     77.48 o 
 -38   0  22      212.36      255.41    106.36 o 
 -36   0  22       19.31       41.72     58.66 o 
 -34   0  22        8.53       66.10    126.83 o 
 -32   0  22       58.38      166.60     77.94 o 
 -30   0  22       38.43       67.21     59.91 o 
 -28   0  22       91.89      212.35     76.23 o 
 -26   0  22       38.81       -4.67     43.28 o 
 -24   0  22      182.65      135.24     60.26 o 
 -22   0  22      521.11      409.90     87.71 o 
 -20   0  22     2840.66     2952.27    286.40 o 
 -18   0  22       94.85      129.27     58.35 o 
 -16   0  22       26.54       49.20     44.08 o 
 -14   0  22      107.42       83.21     46.76 o 
 -12   0  22        5.31       33.21     74.71 o 
 -10   0  22       98.57       95.00     80.25 o 
  -8   0  22      102.08      135.59     86.70 o 
  -6   0  22       81.30      142.97     71.02 o 
  -2   0  22       83.30       40.58     46.12 o 
   0   0  22       31.08       61.80     59.95 o 
 -39   1  22        2.80       21.21    127.29 o 
 -37   1  22      268.49      314.82     71.05 o 
 -35   1  22        1.21       52.26     42.72 o 
 -33   1  22       18.21       16.13     41.56 o 
 -31   1  22       14.46       37.42     38.06 o 
 -29   1  22       15.21       19.05     33.47 o 
 -27   1  22       18.20       62.10     37.96 o 
 -25   1  22       10.81       27.32     31.44 o 
 -23   1  22        2.47      -19.87     33.36 o 
 -21   1  22       37.11       38.00     39.04 o 
 -19   1  22      394.05      421.12     61.59 o 
 -17   1  22        3.64        1.01     52.48 o 
 -15   1  22       41.44       40.45     42.31 o 
 -13   1  22      214.72      230.83     51.69 o 
 -11   1  22      309.66      344.31     65.64 o 
  -9   1  22      184.31      252.04     72.66 o 
  -7   1  22        6.41      -32.28     57.19 o 
  -5   1  22       10.51        2.38     31.36 o 
  -3   1  22       80.40       49.78     35.56 o 
  -1   1  22        7.32       18.44     29.00 o 
 -38   2  22       55.00      188.16    124.52 o 
 -36   2  22       90.23       51.56     33.35 o 
 -34   2  22       24.24       83.60     47.07 o 
 -32   2  22      110.16       76.14     45.37 o 
 -30   2  22        0.01       23.98     36.11 o 
 -28   2  22      202.23      240.27     47.37 o 
 -26   2  22        6.38       18.43     31.59 o 
 -24   2  22       36.99       67.47     35.05 o 
 -22   2  22        4.36       23.32     32.26 o 
 -20   2  22      108.46      116.16     38.12 o 
 -18   2  22       11.73       50.71     50.28 o 
 -16   2  22       11.43       36.28     36.06 o 
 -14   2  22      169.65      249.11     60.05 o 
 -12   2  22      124.50      143.94     48.82 o 
 -10   2  22        0.02       19.85     41.44 o 
  -8   2  22       54.11      167.87     97.77 o 
  -6   2  22      111.93      107.80     45.20 o 
  -4   2  22       71.64       49.89     40.93 o 
  -2   2  22        0.62        6.16     35.22 o 
   0   2  22       11.60       20.29     59.03 o 
 -35   3  22       56.42       55.00     30.99 o 
 -33   3  22       38.85        3.50     33.16 o 
 -31   3  22       16.15        7.37     37.54 o 
 -29   3  22      144.51      215.65     56.33 o 
 -27   3  22       31.24       51.38     37.30 o 
 -25   3  22       19.85       16.20     35.25 o 
 -23   3  22        5.63       23.26     31.15 o 
 -21   3  22      111.71       93.88     47.53 o 
 -19   3  22        9.08       -0.47     34.19 o 
 -17   3  22       85.38      117.09     45.18 o 
 -15   3  22       70.88       46.47     48.70 o 
 -13   3  22       27.31       80.33     59.34 o 
 -11   3  22        0.00       41.51     91.32 o 
  -9   3  22       44.18       82.14     67.87 o 
  -7   3  22       67.79       11.60     32.83 o 
  -5   3  22       47.92       70.19     52.20 o 
  -3   3  22        1.84       24.88     45.17 o 
 -34   4  22       55.63       95.07     74.91 o 
 -32   4  22       48.21       91.39     52.61 o 
 -30   4  22        0.99       13.81     47.00 o 
 -28   4  22        0.11      -11.25     40.27 o 
 -26   4  22       51.71       54.19     49.45 o 
 -24   4  22      154.04      251.69     66.50 o 
 -22   4  22        0.04       -1.80     41.58 o 
 -20   4  22        6.69      -22.29     40.99 o 
 -18   4  22        1.31      -38.00     60.01 o 
 -16   4  22       49.12       -1.20     65.00 o 
 -14   4  22       51.08       95.97     79.02 o 
 -12   4  22       16.94        1.97     58.37 o 
 -10   4  22        1.09       23.11     58.88 o 
  -8   4  22        4.87        5.00     40.64 o 
  -6   4  22        1.26       10.61     44.63 o 
  -4   4  22        1.56       53.17     68.72 o 
 -31   5  22       77.08      226.90    101.46 o 
 -29   5  22      104.19       80.16     71.15 o 
 -27   5  22       14.99       82.10     55.08 o 
 -25   5  22        5.72       10.95     65.50 o 
 -23   5  22       43.64       76.03     53.95 o 
 -21   5  22       16.55       77.73     85.02 o 
 -19   5  22       85.66      215.19    106.13 o 
 -17   5  22       41.41      100.42     79.96 o 
 -15   5  22       78.44      197.43     98.81 o 
 -13   5  22       31.06       26.39     83.73 o 
 -11   5  22       35.39       39.67     80.25 o 
  -7   5  22        8.43       19.37     71.02 o 
 -28   6  22       16.27       24.90     55.34 o 
 -24   6  22       44.53      129.13    140.20 o 
 -22   6  22        5.17       54.42    126.37 o 
 -20   6  22        7.53      -11.99    118.06 o 
 -18   6  22       15.57      211.22    176.17 o 
 -37   1  23       26.33      105.24     62.75 o 
 -35   1  23        8.02       30.56     43.19 o 
 -33   1  23       47.31       43.35     41.39 o 
 -31   1  23        2.78       22.02     37.31 o 
 -29   1  23       90.79       88.42     43.16 o 
 -27   1  23      167.47      220.96     46.65 o 
 -25   1  23       48.94      105.20     38.40 o 
 -23   1  23       14.93        9.54     31.07 o 
 -21   1  23      254.58      233.55     46.68 o 
 -19   1  23      121.61      171.72     43.09 o 
 -17   1  23        0.23      -16.74     40.03 o 
 -15   1  23       54.96       94.43     46.67 o 
 -13   1  23      170.03      216.00     58.21 o 
 -11   1  23      217.42      286.05     70.21 o 
  -9   1  23      153.87      140.20     91.32 o 
  -7   1  23       21.60      113.45    106.07 o 
  -5   1  23       25.11       67.33     88.55 o 
 -38   2  23        0.85       20.29    101.46 o 
 -36   2  23       51.14       57.09     51.73 o 
 -34   2  23        2.99       48.05     44.03 o 
 -32   2  23        2.53       39.57     37.10 o 
 -30   2  23       68.90       77.90     45.56 o 
 -28   2  23        0.80       23.96     35.11 o 
 -26   2  23       38.00       -4.05     32.90 o 
 -24   2  23       17.49       38.66     36.69 o 
 -22   2  23       66.19      139.34     40.88 o 
 -20   2  23        3.68       -0.35     42.19 o 
 -18   2  23       12.68       36.73     47.92 o 
 -16   2  23        1.06      -13.81     35.62 o 
 -14   2  23       89.81       85.33     46.69 o 
 -12   2  23      360.82      357.19     84.84 o 
 -10   2  23      292.45      361.40     80.87 o 
  -8   2  23      149.10      149.42    107.00 o 
  -6   2  23      123.35      193.70    120.83 o 
  -4   2  23       70.89       80.36     51.81 o 
 -37   3  23        9.56      -50.73    114.37 o 
 -35   3  23        2.31       99.65     65.67 o 
 -33   3  23        1.26       24.73     44.27 o 
 -31   3  23       24.01       15.77     36.65 o 
 -29   3  23        3.34       60.44     46.47 o 
 -27   3  23       17.84       66.09     47.44 o 
 -25   3  23       77.86      148.37     42.91 o 
 -23   3  23       10.36       50.73     39.14 o 
 -21   3  23       61.04      143.52     54.94 o 
 -19   3  23       22.54       39.32     40.39 o 
 -17   3  23        6.28       46.11     37.84 o 
 -15   3  23        7.20       79.58     61.58 o 
 -13   3  23        8.30       28.82     66.32 o 
 -11   3  23       13.46       79.53     74.14 o 
  -9   3  23       54.19       29.05     65.16 o 
  -7   3  23        5.46      -41.64     50.97 o 
  -5   3  23        7.69       -8.30     44.27 o 
 -34   4  23       47.10      142.05     82.09 o 
 -32   4  23        3.39       42.19     46.61 o 
 -30   4  23        0.47        6.51     44.34 o 
 -28   4  23        7.59       33.32     49.53 o 
 -26   4  23        0.62        4.48     47.88 o 
 -24   4  23       22.74        9.65     48.24 o 
 -22   4  23       69.12      126.53    100.08 o 
 -20   4  23        0.55       -8.76     64.18 o 
 -18   4  23       32.96       88.24     72.69 o 
 -16   4  23       40.22       63.77     66.66 o 
 -14   4  23      168.95      146.11     88.73 o 
 -12   4  23       20.27      -26.75    113.45 o 
 -10   4  23        5.17       45.13     60.44 o 
  -8   4  23        0.06       -2.77     81.17 o 
  -6   4  23       16.93       16.60     47.04 o 
 -29   5  23       17.51       94.30     71.02 o 
 -27   5  23        1.86       39.17     61.38 o 
 -25   5  23        2.01       -7.69     50.48 o 
 -23   5  23       62.23       33.24    126.83 o 
 -21   5  23        0.44      102.07     90.61 o 
 -19   5  23        3.33       39.37     82.32 o 
 -17   5  23       33.37      122.22    132.36 o 
 -15   5  23      104.88       45.96     77.92 o 
 -36   0  24        0.91       67.29     71.08 o 
 -34   0  24       10.97       -0.48     54.76 o 
 -32   0  24        0.38       57.73     70.29 o 
 -30   0  24       34.35       36.56     73.33 o 
 -28   0  24       92.34       61.64     47.61 o 
 -26   0  24      243.95      315.37     77.19 o 
 -24   0  24       38.77       11.68     41.41 o 
 -22   0  24       24.97       47.00     42.27 o 
 -20   0  24      203.11      192.60     68.04 o 
 -18   0  24      415.99      409.96     90.14 o 
 -16   0  24      171.52      257.08     64.48 o 
 -14   0  24      152.35      272.10    107.92 o 
 -12   0  24       59.72       31.36     71.02 o 
 -10   0  24       80.16      159.57     83.01 o 
  -8   0  24       79.61      118.99     79.32 o 
 -37   1  24       16.33       36.89     91.32 o 
 -35   1  24       75.50       90.31     53.47 o 
 -33   1  24       16.45       41.69     41.01 o 
 -31   1  24        0.04       -1.42     39.90 o 
 -29   1  24       85.41       92.98     37.99 o 
 -27   1  24      138.91      147.47     46.89 o 
 -25   1  24        3.30        9.55     30.70 o 
 -23   1  24        0.07       35.36     37.29 o 
 -21   1  24       74.88      209.02     43.61 o 
 -19   1  24       52.75       63.12     44.23 o 
 -17   1  24      297.02      377.20     71.73 o 
 -15   1  24       13.99       -7.93     40.19 o 
 -13   1  24       18.76       39.22     45.77 o 
 -11   1  24       10.57        0.92    101.46 o 
  -9   1  24       97.83        5.53     90.39 o 
  -7   1  24       29.30        4.61     69.18 o 
  -5   1  24        3.20       52.58     73.79 o 
 -36   2  24        0.20      -75.63    101.46 o 
 -34   2  24        3.21       26.89     43.73 o 
 -32   2  24       43.52       76.40     49.29 o 
 -30   2  24       16.29      119.61     80.06 o 
 -28   2  24        7.13       -5.10     32.56 o 
 -26   2  24        4.52       25.93     35.81 o 
 -24   2  24        1.39       27.05     31.79 o 
 -22   2  24        6.85       25.70     36.90 o 
 -20   2  24        1.97       20.60     41.96 o 
 -18   2  24       30.56       77.09     45.26 o 
 -16   2  24      191.52      137.44     41.78 o 
 -14   2  24      272.08      322.67     84.51 o 
 -12   2  24      294.26      485.71    102.06 o 
 -10   2  24        9.62       58.36     52.90 o 
  -8   2  24        0.05       11.07    103.31 o 
  -6   2  24        1.54       91.32     95.00 o 
 -35   3  24       10.82       61.43     67.55 o 
 -33   3  24       27.58       70.36     46.37 o 
 -31   3  24        6.13      -17.73     42.13 o 
 -29   3  24        7.78       37.61     42.27 o 
 -27   3  24        2.07       -7.26     37.61 o 
 -25   3  24       37.25       57.83     85.59 o 
 -23   3  24       28.91       74.36     69.87 o 
 -21   3  24        3.58       21.24     45.83 o 
 -19   3  24        6.69       28.89     40.74 o 
 -17   3  24        0.96       27.21     69.27 o 
 -15   3  24        0.20      -33.24     63.82 o 
 -13   3  24        7.31      121.27     81.03 o 
 -11   3  24        0.39       69.60     68.53 o 
  -9   3  24       19.62       75.63     95.00 o 
 -34   4  24       53.50      112.53    132.82 o 
 -32   4  24       47.86      151.12     74.38 o 
 -30   4  24        3.26      -23.59     55.98 o 
 -28   4  24        1.67       -8.77     65.76 o 
 -26   4  24      120.37      101.92     52.66 o 
 -24   4  24       13.95      -14.93     53.00 o 
 -22   4  24        3.98       27.95     48.94 o 
 -20   4  24       15.14       -6.00     66.53 o 
 -18   4  24       14.79       30.05     69.13 o 
 -16   4  24       19.55       16.20     78.79 o 
 -14   4  24       12.84      -16.94     64.66 o 
 -12   4  24        1.63       54.42    107.00 o 
 -29   5  24       19.99      -34.13    180.79 o 
 -27   5  24        1.17        9.53     98.54 o 
 -25   5  24       16.88       60.88    143.89 o 
 -23   5  24        3.12      -24.90    113.45 o 
 -21   5  24        6.14       78.40    127.29 o 
 -35   1  25       30.37       11.51     48.66 o 
 -33   1  25       15.51      107.81     46.73 o 
 -31   1  25        0.75      -12.95     38.16 o 
 -29   1  25        2.93      -36.61     35.36 o 
 -27   1  25       37.65       63.45     39.44 o 
 -25   1  25       44.89       51.04     37.34 o 
 -23   1  25        8.65       81.27     36.53 o 
 -21   1  25       72.16      108.66     43.13 o 
 -19   1  25       27.41       37.31     45.70 o 
 -17   1  25        3.56        7.68     42.78 o 
 -15   1  25       14.41       71.38     44.00 o 
 -13   1  25       16.98      -15.24     47.01 o 
 -11   1  25       24.94       10.15     90.39 o 
  -9   1  25       14.17       49.81     92.24 o 
  -7   1  25        2.19       -0.92     73.79 o 
 -34   2  25        8.45       41.85     46.22 o 
 -32   2  25       65.20      135.98     51.47 o 
 -30   2  25        5.53       21.90     39.91 o 
 -28   2  25        2.83       45.93     40.38 o 
 -26   2  25       44.76       58.63     36.31 o 
 -24   2  25       23.91       47.46     45.37 o 
 -22   2  25       42.99       31.99     39.26 o 
 -20   2  25        0.80      -28.41     42.87 o 
 -18   2  25       21.01       44.15     45.83 o 
 -16   2  25        2.14      -13.04     37.75 o 
 -14   2  25        6.47       -4.06     77.94 o 
 -12   2  25       23.90       87.63     62.53 o 
 -10   2  25        3.29       22.14     83.01 o 
 -33   3  25       51.95       66.33     64.41 o 
 -31   3  25       60.65      115.10     49.70 o 
 -29   3  25        3.33       17.75     48.50 o 
 -27   3  25       62.24      128.06     61.88 o 
 -25   3  25        7.24        5.27     48.71 o 
 -23   3  25       60.25      106.34     58.57 o 
 -21   3  25       77.78      203.44     61.68 o 
 -19   3  25       57.53       93.34     85.17 o 
 -17   3  25       47.40      166.22     98.62 o 
 -15   3  25        2.53       -7.17     71.01 o 
 -13   3  25       53.69       60.16     83.94 o 
 -11   3  25        6.73      129.13     92.24 o 
 -30   4  25       11.70        4.90     51.65 o 
 -28   4  25        0.04       -8.31     61.81 o 
 -26   4  25        5.24       -1.84     46.78 o 
 -24   4  25       11.44       71.26     57.58 o 
 -22   4  25        3.36      -11.84     80.24 o 
 -20   4  25        4.78       57.83     85.78 o 
 -18   4  25        2.66       -4.61     80.25 o 
 -16   4  25       88.26       74.71     86.70 o 
 -27   5  25       31.95       49.81     62.72 o 
 -34   0  26        2.99       82.01     81.66 o 
 -32   0  26      202.56      370.40    103.03 o 
 -30   0  26       55.01       85.20    149.89 o 
 -28   0  26        0.54       46.18     55.42 o 
 -26   0  26      116.66       61.78     54.97 o 
 -24   0  26      200.58      158.86     62.87 o 
 -22   0  26        1.29       63.65     50.08 o 
 -20   0  26       84.58       87.73     46.50 o 
 -18   0  26       20.32        4.61     91.32 o 
 -16   0  26       26.64       21.21     81.17 o 
 -14   0  26        5.84      -11.99     72.87 o 
 -12   0  26       43.39      136.51    107.00 o 
 -33   1  26        1.02       13.69     45.75 o 
 -31   1  26        0.22       59.46     46.64 o 
 -29   1  26       30.99       35.25     45.11 o 
 -27   1  26      120.68      180.56     49.96 o 
 -25   1  26       12.08       18.75     33.47 o 
 -23   1  26       17.30        9.59     36.23 o 
 -21   1  26      107.32      102.99     49.05 o 
 -19   1  26       37.34      -10.59     44.19 o 
 -17   1  26        6.87       26.55     48.30 o 
 -15   1  26        4.91       45.03     71.36 o 
 -13   1  26        9.05      127.29    105.15 o 
 -11   1  26       16.11     -145.74     72.87 o 
 -34   2  26       12.70        8.30     90.39 o 
 -32   2  26        7.58       56.62     50.91 o 
 -30   2  26        0.23       20.36     40.31 o 
 -28   2  26       42.33       84.48     45.33 o 
 -26   2  26        0.56        5.93     49.59 o 
 -24   2  26       59.17      105.50     52.38 o 
 -22   2  26       52.57       88.39     50.79 o 
 -20   2  26       31.99       46.29     49.88 o 
 -18   2  26       12.33       45.40     43.83 o 
 -16   2  26       11.81      -50.80     52.03 o 
 -14   2  26        7.62      102.34     70.06 o 
 -33   3  26        3.09      -29.52     67.33 o 
 -31   3  26        6.10        7.38     83.94 o 
 -29   3  26      146.15      183.71     78.46 o 
 -27   3  26        0.01       26.96     49.36 o 
 -25   3  26        2.64       26.90     42.47 o 
 -23   3  26       33.69       14.76     55.65 o 
 -21   3  26        1.31        9.43     44.28 o 
 -19   3  26        1.88       -0.22     68.55 o 
 -17   3  26        7.35      114.37     99.62 o 
 -15   3  26       23.34       69.18     98.69 o 
 -13   3  26       69.92       86.70     85.78 o 
 -28   4  26        2.13       11.07     59.03 o 
 -26   4  26       47.68       83.01     71.02 o 
 -33   1  27        3.57      -30.44     97.77 o 
 -31   1  27        4.51       -1.53     41.11 o 
 -29   1  27       24.70       48.62     47.67 o 
 -27   1  27      105.87      123.16     81.61 o 
 -25   1  27        3.55       -8.31     39.04 o 
 -23   1  27       30.00       29.14     50.86 o 
 -21   1  27       58.42       59.61     52.37 o 
 -19   1  27       12.42       41.45     46.68 o 
 -17   1  27        0.01      -25.15     58.31 o 
 -15   1  27        9.71      -28.59     73.79 o 
 -32   2  27       26.58      -33.21     83.01 o 
 -30   2  27        0.22       30.49     47.83 o 
 -28   2  27      153.75      164.65     65.26 o 
 -26   2  27        1.46       86.57     59.55 o 
 -24   2  27      145.44      237.32     66.82 o 
 -22   2  27        4.72       27.50     57.44 o 
 -20   2  27        0.50      -45.54     44.60 o 
 -18   2  27        1.42      -53.50     88.55 o 
 -16   2  27       43.43      124.52     85.78 o 
 -27   3  27       14.21       66.41     80.25 o 
 -25   3  27        0.33       21.21     72.87 o 
 -23   3  27        0.71       25.83     77.48 o 
 -26   4  27        0.19      139.28     62.72 o 
 -30   0  28       39.36       95.00     83.94 o 
 -28   0  28       10.52       61.80     69.18 o 
 -26   0  28       10.46      -18.67     51.16 o 
 -24   0  28      135.76       47.37     50.73 o 
 -22   0  28       45.35      260.11    118.06 o 
 -20   0  28        4.87      -62.72     86.70 o 
 -18   0  28        0.01        7.38     71.02 o 
 -31   1  28       35.72      -15.68     75.63 o 
 -29   1  28       25.95       59.59     82.55 o 
 -27   1  28        1.29       13.89     42.22 o 
 -25   1  28       89.87       85.89     66.41 o 
 -23   1  28        2.82       25.17     57.51 o 
 -21   1  28        2.15        6.82     51.59 o 
 -19   1  28        0.03      -51.65     69.18 o 
 -17   1  28       36.56      188.16     71.95 o 
 -32   2  28       41.00       63.64     70.10 o 
 -26   2  28       19.93       23.98     55.34 o 
 -24   2  28        0.00       73.79     77.48 o 
 -22   2  28        4.13       85.39     49.11 o 
 -20   2  28        9.25       73.79     77.48 o 
 -18   2  28        3.04      -22.14     69.18 o 
 -29   1  29        1.43       32.28     63.64 o 
 -23   1  29        7.59      -50.73     70.10 o 
                                                 
